# Supplementary material for: Identification of differentially expressed genes involved in spore germination of Penicillium expansum by comparative transcriptome and proteome approaches
Source: Microbiologyopen. 2017 Dec 5;7(3):e00562. doi: 10.1002/mbo3.562 (PMC6011939; doi:10.1002/mbo3.562)
Supplement: Supplementary file 2 [file MBO3-7-e00562-s002.xlsx]

## Sheet: Table S1
Table S1. Information of the differentially expressed genes (DEGs) during the spore germination of P. expansum
NO	GeneID	KEGG Orthology		Description	geneLength	Means （6 h)	Means (12 h)	-log2Ratio(6 h/12 h)	Tendency	Probability
G1	27679015		-	hypothetical protein	1215	0.01	14.135	10.4651	Up	0.916521
G2	27673146		-	hypothetical protein	711	0.01	11.62	10.1824	Up	0.901281
G3	27682678	27682678	ko00460	Carbon-nitrogen hydrolase	1077	0.06	67.03	10.1256	Up	0.978305
G4	27677264	27677264	ko00230 ko00240 ko00260 ko01100 ko01110 ko01130 ko03440 ko03450	Major facilitator superfamily domain, general substrate transporter	1683	0.01	8.775	9.77726	Up	0.873568
G5	27675275	27675275	ko00190 ko01100 ko04145	ATPase, F0/V0 complex, subunit C	426	0.01	7.465	9.544	Up	0.855028
G6	27676002		-	hypothetical protein	252	0.01	7.105	9.47269	Up	0.849253
G7	27675274		-	hypothetical protein	585	2.21	1498.13	9.4049	Up	0.999709
G8	27683400		-	hypothetical protein	228	0.01	6.225	9.28193	Up	0.831538
G9	27673671		-	Peptidase M12B, ADAM/reprolysin	1077	0.01	5.445	9.08879	Up	0.811833
G10	27679350		-	Zinc/iron permease, fungal/plant	1056	0.565	302.825	9.06602	Up	0.995292
G11	27680909	27680909	ko00100 ko01100 ko01130	Cytochrome P450	1614	0.04	19.855	8.95529	Up	0.938604
G12	27674279		-	hypothetical protein	393	9.345	3474.8	8.53852	Up	0.999854
G13	27680685		-	hypothetical protein	531	1.75	647.475	8.53133	Up	0.998204
G14	27674425	27674425	ko04113	Rad21/Rec8-like protein, C-terminal	1875	0.185	59.37	8.32607	Up	0.975442
G15	27677570	27677570	ko00250 ko00410 ko00430 ko00650 ko01100 ko01110	Pyridoxal phosphate-dependent transferase, major region, subdomain 1	1476	0.8	250.1	8.28829	Up	0.993933
G16	27673311	27673311	ko00650	Polyketide synthase, enoylreductase	1056	0.34	98.95	8.18502	Up	0.985003
G17	27681754		-	hypothetical protein	813	0.22	59.52	8.07973	Up	0.975393
G18	27674556		-	hypothetical protein	867	0.145	39.155	8.077	Up	0.965783
G19	27675644	27675644	ko00430 ko00920	Taurine catabolism dioxygenase TauD/TfdA	1203	10.4	2712.39	8.02684	Up	0.999757
G20	27679335		-	hypothetical protein	243	54.885	12842.7	7.87033	Up	0.999854
G21	27678289		-	hypothetical protein	1503	0.045	9.63	7.74147	Up	0.883566
G22	27679368		-	hypothetical protein	879	0.34	72.745	7.74117	Up	0.979324
G23	27679729		-	hypothetical protein	801	0.08	16.935	7.72579	Up	0.928946
G24	27675518		-	Aldolase-type TIM barrel	1110	0.44	88.91	7.6587	Up	0.98345
G25	27683072	27683072	ko00380 ko00460 ko00910	FAD linked oxidase, N-terminal	1773	0.04	7.23	7.49785	Up	0.850223
G26	27682743	27682743	ko00260 ko00640 ko01100	Glucose-methanol-choline oxidoreductase, C-terminal	1869	0.25	43.375	7.43879	Up	0.967676
G27	27676230		-	hypothetical protein	1164	0.56	95.245	7.41007	Up	0.984129
G28	27676615		-	Thioredoxin	321	60.72	10093.5	7.37705	Up	0.999612
G29	27680366		-	Pyoverdine biosynthesis	1899	1.145	187.165	7.35282	Up	0.991652
G30	27677426	27677426	ko00350 ko00680 ko01100 ko01200 ko03022 ko03420	Fumarylacetoacetase, C-terminal-like protein	864	0.275	44.41	7.33531	Up	0.968064
G31	27683583	27683583	ko00380 ko00630 ko01110 ko01130 ko01200 ko04011 ko04146	Catalase, mono-functional, heme-containing	1572	0.08	12.47	7.28425	Up	0.90628
G32	27680664		-	hypothetical protein	231	0.89	138.29	7.27968	Up	0.988643
G33	27680993	27680993	ko03060	Multicopper oxidase, type 1	1758	1.965	304.79	7.27714	Up	0.994807
G34	27680016		-	Protein of unknown function DUF2841	1524	0.08	12.315	7.2662	Up	0.905018
G35	27683582	27683582	ko00260 ko00640 ko01100	Glucose-methanol-choline oxidoreductase, C-terminal	1746	0.105	15.48	7.20387	Up	0.922103
G36	27675790		-	Flavin monooxygenase FMO	1428	0.165	23.51	7.15466	Up	0.946515
G37	27674397		-	hypothetical protein	318	0.205	28.27	7.1075	Up	0.955251
G38	27680613	27680613	ko00062 ko00071 ko00280 ko00310 ko00380 ko00410 ko00640 ko00650 ko01100 ko01110 ko01130 ko01200 ko01212	Crotonase, core	936	0.13	16.925	7.0245	Up	0.927975
G39	27673975	27673975	ko04144	hypothetical protein	1551	0.72	92.45	7.00453	Up	0.983207
G40	27682722		-	hypothetical protein	1125	1.42	181.79	7.00024	Up	0.990924
G41	27683518		-	Ammonium transporter	1419	0.285	35.21	6.94888	Up	0.961609
G42	27680608	27680608	ko03040	hypothetical protein	2046	0.115	13.88	6.91523	Up	0.913706
G43	27681082		-	hypothetical protein	954	0.375	44.86	6.9024	Up	0.967579
G44	27681290		-	hypothetical protein	1152	0.255	29.265	6.84254	Up	0.955591
G45	27681869	27681869	ko00230 ko01100	hypothetical protein	732	0.245	27.935	6.83315	Up	0.95399
G46	27679333		-	hypothetical protein	504	0.38	42.965	6.82102	Up	0.96656
G47	27673160	27673160	ko00100 ko01100 ko01110 ko01130	Cytochrome P450	1551	3.895	406.97	6.70716	Up	0.995486
G48	27680009		-	Barwin-related endoglucanase	1257	1.605	159.76	6.63719	Up	0.989371
G49	27679803	27679803	ko00051 ko00052 ko00500 ko01100	Concanavalin A-like lectin/glucanases superfamily	1623	0.285	27.97	6.61677	Up	0.953407
G50	27677955	27677955	ko00280 ko01100	Acyl-CoA dehydrogenase, N-terminal	1284	0.185	17.77	6.58577	Up	0.929625
G51	27677880	27677880	ko01100 ko01110 ko01130	hypothetical protein	1530	1.425	134.17	6.55696	Up	0.986702
G52	27673058		-	Pyridine nucleotide-disulfide oxidoreductase, class-II	969	0.435	40.955	6.55688	Up	0.964619
G53	27683415	27683415	ko00100 ko01100 ko01110	hypothetical protein	918	53.61	4798.2	6.48385	Up	0.99767
G54	27674825	27674825	ko00564 ko00565 ko01100 ko03010 ko03013 ko03015 ko04111	hypothetical protein	1113	0.21	18.395	6.45278	Up	0.931227
G55	27675836	27675836	ko04111	hypothetical protein	807	2.005	174.38	6.44249	Up	0.988983
G56	27677613		-	Cytochrome P450	1554	0.49	42.285	6.43122	Up	0.96491
G57	27676664	27676664	ko03060	Multicopper oxidase, type 3	1788	0.165	14.23	6.43033	Up	0.913755
G58	27679524		-	hypothetical protein	1392	0.425	34.425	6.33985	Up	0.95928
G59	27680964	27680964	ko01100 ko01110	Cytochrome P450	1575	0.55	43.69	6.31173	Up	0.965055
G60	27674969		-	hypothetical protein	1368	8.82	697.1	6.30444	Up	0.995292
G61	27677760		-	hypothetical protein	1536	11.44	903.705	6.30369	Up	0.995972
G62	27679332		-	hypothetical protein	312	0.415	32.645	6.29761	Up	0.957387
G63	27674340	27674340	ko00040	Pectin lyase fold/virulence factor	975	0.545	42.74	6.29319	Up	0.964521
G64	27677147	27677147	ko00511 ko00600 ko01100	Glycoside hydrolase, family 30	1464	0.405	31.46	6.27945	Up	0.956076
G65	27673663	27673663	ko00010 ko01100 ko01110 ko01130	Thiamine pyrophosphate enzyme, C-terminal TPP-binding	1719	159.205	12136.7	6.25235	Up	0.996894
G66	27676551		-	hypothetical protein	1080	0.93	69.01	6.21343	Up	0.975296
G67	27680523		-	Protein of unknown function DUF3468	1785	1.41	103.71	6.20072	Up	0.982042
G68	27677166		-	hypothetical protein	639	0.1	7.26	6.1819	Up	0.846729
G69	27680751	27680751	ko00760 ko01100	Concanavalin A-like lectin/glucanase, subgroup	1749	1.61	115.585	6.16575	Up	0.983692
G70	27682433		-	hypothetical protein	546	0.12	8.485	6.14381	Up	0.865317
G71	27681996	27681996	ko00920	Nitrilotriacetate monooxygenase component A/pristinamycin IIA synthase subunit A	1416	0.165	11.515	6.1249	Up	0.895603
G72	27682422	27682422	ko04113	Major facilitator superfamily domain, general substrate transporter	1584	0.115	8.02	6.1239	Up	0.858474
G73	27683073	27683073	ko00254	Short-chain dehydrogenase/reductase SDR	759	3.235	220.855	6.09319	Up	0.98908
G74	27674248	27674248	ko00010 ko00020 ko00230 ko00260 ko00280 ko00620 ko00630 ko00640 ko01100 ko01110 ko01130 ko01200 ko04113	Major facilitator superfamily domain, general substrate transporter	1665	0.105	7.16	6.0915	Up	0.843962
G75	27680183	27680183	ko00300 ko00310 ko01100 ko01110 ko01130 ko01230	Male sterility, NAD-binding	3195	0.08	5.39	6.07414	Up	0.80363
G76	27678618	27678618	ko03060	Multicopper oxidase, type 2	1866	0.28	18.47	6.04361	Up	0.929091
G77	27681997		-	hypothetical protein	1263	0.09	5.905	6.03587	Up	0.817366
G78	27674350		-	hypothetical protein	924	0.515	33.7	6.03203	Up	0.95695
G79	27681512		-	hypothetical protein	1065	2.955	191.47	6.01782	Up	0.98743
G80	27682146	27682146	ko04113	p53-like transcription factor, DNA-binding	1314	0.265	17.14	6.01523	Up	0.924481
G81	27678859	27678859	ko00500 ko01100 ko01110 ko04931	Glycogen/starch/alpha-glucan phosphorylase	2634	6.89	434.395	5.97836	Up	0.991943
G82	27681583	27681583	ko04146	hypothetical protein	939	0.255	16.05	5.97593	Up	0.91987
G83	27682741		-	hypothetical protein	393	43.33	2695.32	5.95895	Up	0.994564
G84	27676952			hypothetical protein	555	0.115	7.11	5.95014	Up	0.841924
G85	27676945		-	Amino acid/polyamine transporter I	1575	0.12	7.415	5.94934	Up	0.846535
G86	27679172		-	Glucose-repressible protein Grg1	216	36.03	2200.64	5.93258	Up	0.994419
G87	27683567	27683567	ko04011	hypothetical protein	1098	10.73	629.265	5.87395	Up	0.991943
G88	27680921	27680921	ko00052 ko00500 ko01100	Transcription factor, fungi	1425	0.125	7.245	5.85699	Up	0.843526
G89	27677156	27677156	ko00010 ko00071 ko00350 ko01100 ko01110 ko01130 ko01220	Polyketide synthase, enoylreductase	1065	313.94	18110.7	5.85021	Up	0.993593
G90	27678491		-	hypothetical protein	807	0.295	16.995	5.84825	Up	0.922103
G91	27683143		-	Heat shock protein 9/12	270	6.65	382.94	5.84762	Up	0.990293
G92	27678366	27678366	ko00780 ko01100	Protein of unknown function DUF833	963	11.195	642.7	5.84322	Up	0.991701
G93	27677787		-	Major facilitator superfamily domain, general substrate transporter	1515	0.585	33.49	5.83915	Up	0.954718
G94	27683417	27683417	ko01100 ko01110 ko01220	Cytochrome P450	1530	0.23	12.93	5.81294	Up	0.902689
G95	27675369		-	Peptidase S12, Pab87-related, C-terminal	1764	0.2	11.22	5.80993	Up	0.89041
G96	27673294	27673294	ko00770 ko01100 ko01110	Amino acid transporter, transmembrane	1404	0.665	37.125	5.80289	Up	0.956902
G97	27679018		-	Major facilitator superfamily domain, general substrate transporter	1233	0.14	7.635	5.76913	Up	0.848961
G98	27680147	27680147	ko03018	Major facilitator superfamily domain, general substrate transporter	1575	2.74	147.86	5.75391	Up	0.982964
G99	27673647		-	Alpha/beta hydrolase fold-1	840	1.85	96.795	5.70934	Up	0.977189
G100	27677132		-	hypothetical protein	651	20.795	1070	5.68523	Up	0.991846
G101	27672767	27672767	ko03040 ko04111 ko04113	protein of unknown function DUF4243	1320	5.46	280.925	5.68514	Up	0.987284
G102	27679662		-	hypothetical protein	897	0.595	30.415	5.67575	Up	0.95001
G103	27682808		-	Phenolic acid decarboxylase, bacterial	519	4.025	204.83	5.66929	Up	0.985294
G104	27681079	27681079	ko00564 ko00565 ko01100 ko01110 ko03010 ko03013 ko03015	hypothetical protein	1068	0.165	8.215	5.63772	Up	0.856921
G105	27677533		-	Protein of unknown function DUF2406	312	7.88	391.805	5.6358	Up	0.989177
G106	27679805		-	DJ-1 domain, InhA-type	660	4.13	203.5	5.62274	Up	0.984954
G107	27679288		-	hypothetical protein	501	56.37	2777.21	5.62256	Up	0.99204
G108	27682547		-	hypothetical protein	378	1.855	91.2	5.61954	Up	0.975927
G109	27673401	27673401	ko00860 ko00970 ko01100 ko01110	Glutamyl/glutaminyl-tRNA synthetase, class Ib	2142	3.43	168.575	5.61904	Up	0.983401
G110	27682742	27682742	ko00051 ko00061 ko00240 ko00260 ko00591 ko00650 ko00780 ko01040 ko01100 ko01212	Short-chain dehydrogenase/reductase SDR	879	5.035	245.875	5.60979	Up	0.985877
G111	27680632	27680632	ko00500	Pectin lyase fold/virulence factor	2700	0.215	10.485	5.60785	Up	0.882838
G112	27680631		-	hypothetical protein	501	5.525	266.73	5.59326	Up	0.986071
G113	27678441		-	Actin-binding, cofilin/tropomyosin type	420	6.45	309.695	5.58541	Up	0.987138
G114	27677612		-	Life-span regulatory factor	375	3.19	152.625	5.58029	Up	0.981994
G115	27679920		-	hypothetical protein	501	3.1	145.385	5.55147	Up	0.981314
G116	27679349		-	hypothetical protein	1905	0.215	10.05	5.54672	Up	0.878082
G117	27682765		-	hypothetical protein	2682	0.16	7.47	5.54496	Up	0.84372
G118	27679136		-	putative domain HDIG	651	0.75	34.45	5.52147	Up	0.953456
G119	27677360	27677360	ko00330 ko00360 ko00380	hypothetical protein	891	0.4	18.08	5.49825	Up	0.922782
G120	27676801	27676801	ko00564 ko00565 ko01100 ko01110	hypothetical protein	558	0.335	15.06	5.49042	Up	0.910697
G121	27683682		-	Platelet-activating factor acetylhydrolase	1152	5.845	261.08	5.48115	Up	0.98476
G122	27675849		-	hypothetical protein	324	0.41	18.165	5.46939	Up	0.922782
G123	27675055		-	Alpha/beta hydrolase fold-3	1029	0.17	7.5	5.46328	Up	0.843234
G124	27675687		-	hypothetical protein	294	0.885	38.605	5.44697	Up	0.9553
G125	27680925	27680925	ko00260 ko00400 ko01100 ko01110 ko01230	hypothetical protein	1014	1.235	53.63	5.44046	Up	0.963405
G126	27680670		-	hypothetical protein	309	0.645	27.845	5.43198	Up	0.945302
G127	27677006		-	hypothetical protein	1242	1.095	47.24	5.43101	Up	0.960396
G128	27678156		-	Flavin monooxygenase FMO	1575	11.045	468.31	5.406	Up	0.98743
G129	27675920		-	hypothetical protein	849	0.775	32.76	5.4016	Up	0.950398
G130	27679416		-	Fatty acid/sphingolipid desaturase	1512	0.27	11.225	5.37761	Up	0.886236
G131	27679013		-	hypothetical protein	1296	2.415	99.26	5.36112	Up	0.974714
G132	27675385		-	hypothetical protein	1206	0.15	6.13	5.35285	Up	0.815424
G133	27672766		-	hypothetical protein	633	0.19	7.6	5.32193	Up	0.844108
G134	27678328	27678328	ko00500 ko01100	Glycoside hydrolase, superfamily	1014	0.18	7.15	5.31187	Up	0.836051
G135	27680365		-	Monooxygenase, FAD-binding	1554	2.905	114.885	5.30551	Up	0.976073
G136	27674996		-	Helicase, C-terminal	5073	0.24	9.425	5.29539	Up	0.868132
G137	27676154	27676154	ko00190 ko01100 ko04145	hypothetical protein	2910	0.335	13.075	5.28651	Up	0.89866
G138	27682598		-	hypothetical protein	666	1.365	52.305	5.25998	Up	0.961076
G139	27675515	27675515	ko00130 ko01100 ko01110	Carboxylyase-like protein	1533	4.715	179.29	5.24889	Up	0.980247
G140	27677335	27677335	ko00520 ko01100	hypothetical protein	2736	0.76	28.825	5.24518	Up	0.944719
G141	27681291		-	hypothetical protein	1797	1.365	51.64	5.24152	Up	0.960056
G142	27674944		-	hypothetical protein	285	26.975	1008.59	5.22457	Up	0.987187
G143	27680965	27680965	ko00330 ko00360 ko00380 ko01100	Amidohydrolase 2	984	45.77	1707.63	5.22145	Up	0.987721
G144	27673717		-	hypothetical protein	537	24.88	925.115	5.21657	Up	0.987041
G145	27677389		-	hypothetical protein	384	1.31	48.65	5.2148	Up	0.958455
G146	27680624		-	Amino acid/polyamine transporter I	1644	5.305	192.575	5.18192	Up	0.979616
G147	27679517	27679517	ko00250 ko00310 ko00350	ko00650 ko01100	1410	2.175	78.33	5.17048	Up	0.967773
G148	27680181	27680181	ko00380 ko00460 ko00910	FAD linked oxidase, N-terminal	1980	1.355	48.535	5.16266	Up	0.956805
G149	27681257		-	Zinc finger, MYND-type	969	0.185	6.615	5.16014	Up	0.823093
G150	27677208	27677208	ko00010 ko00071 ko00350 ko01100 ko01110 ko01130 ko01220	Permease, cytosine/purine, uracil, thiamine, allantoin	1533	0.345	12.325	5.15885	Up	0.890458
G151	27679174	27679174	ko00970	Aminoglycoside phosphotransferase	1455	0.365	12.865	5.13941	Up	0.894341
G152	27682274		-	hypothetical protein	690	27.035	948.84	5.13326	Up	0.985488
G153	27678701		-	hypothetical protein	801	4.19	144.9	5.11196	Up	0.975345
G154	27672858		-	hypothetical protein	879	1.155	39.09	5.08083	Up	0.949913
G155	27681481	27681481	ko04011	hypothetical protein	2265	3.88	131.215	5.07973	Up	0.973112
G156	27679600	27679600	ko00250 ko00410 ko00430 ko00650 ko01100 ko01110 ko04144	hypothetical protein	540	916.65	30353.1	5.04933	Up	0.984857
G157	27679740	27679740	ko00500 ko04931	Glycogen synthase	2151	13.2	432.695	5.03474	Up	0.981217
G158	27676029		-	protein of unknown function DUF1993	513	1.8	58.975	5.03403	Up	0.958989
G159	27677361	27677361	ko00230 ko00670 ko01100 ko01110 ko01130	Galactose oxidase/kelch, beta-propeller	1002	24.72	809.375	5.03306	Up	0.982819
G160	27678738	27678738	ko00190 ko01100 ko04145	Nucleoside phosphorylase	4311	0.24	7.855	5.0325	Up	0.84207
G161	27673275	27673275	ko03010	Glutathione-dependent formaldehyde-activating enzyme/centromere protein V	411	0.315	10.23	5.02131	Up	0.871578
G162	27680627	27680627	ko00100 ko01100 ko01110	hypothetical protein	933	15.015	487.245	5.02017	Up	0.981508
G163	27679514	27679514	ko00010 ko00020 ko00260 ko00280 ko00620 ko00630 ko00640 ko01100 ko01110 ko01130 ko01200 ko04113	Major facilitator superfamily domain, general substrate transporter	1563	1.695	54.35	5.00292	Up	0.957096
G164	27674317	27674317	ko00520 ko01100	hypothetical protein	1512	1.745	52.895	4.92183	Up	0.955203
G165	27682677	27682677	ko00040 ko00052 ko00500 ko00511 ko00531 ko00600 ko00860 ko01100	Glycoside hydrolase, family 2, N-terminal	1935	1	29.94	4.904	Up	0.938507
G166	27679516	27679516	ko00051		801	350.99	10466.2	4.89817	Up	0.981703
G167	27679941		-	hypothetical protein	399	0.475	14.15	4.89673	Up	0.896234
G168	27680233		-	hypothetical protein	1278	0.645	19.155	4.89228	Up	0.916327
G169	27680721		-	hypothetical protein	288	0.685	20.26	4.88639	Up	0.919433
G170	27678036		-	hypothetical protein	1953	0.445	13.105	4.88017	Up	0.890749
G171	27682319		-	ATPase, P-type, K/Mg/Cd/Cu/Zn/Na/Ca/Na/H-transporter	3837	45.965	1350.24	4.87654	Up	0.981314
G172	27674462		-	Taurine catabolism dioxygenase TauD/TfdA	1167	0.405	11.81	4.86594	Up	0.881673
G173	27682144		-	hypothetical protein	243	1.115	32.195	4.85172	Up	0.940254
G174	27676098		-	hypothetical protein	1368	0.69	19.905	4.85039	Up	0.917831
G175	27673431		-	NACHT nucleoside triphosphatase	4674	0.345	9.805	4.82885	Up	0.863667
G176	27675362	27675362	ko01040 ko01212	Fatty acid desaturase, type 1, core	1263	19.82	558.42	4.81632	Up	0.978742
G177	27682451	27682451	ko00510 ko00513 ko01100 ko04141	Glycoside hydrolase, family 47	1782	0.655	18.375	4.81011	Up	0.913027
G178	27676754	27676754	ko00311 ko01100 ko01130	Oxoglutarate/iron-dependent dioxygenase	975	0.305	8.435	4.78951	Up	0.845613
G179	27682712	27682712	ko00360 ko01100	Acyl-CoA N-acyltransferase	624	1.55	42.555	4.77899	Up	0.946806
G180	27682713	27682713	ko03010	hypothetical protein	1047	0.515	13.94	4.75851	Up	0.892982
G181	27682740	27682740	ko00010 ko00040 ko00053 ko00071 ko00280 ko00310 ko00330 ko00340 ko00350 ko00360 ko00380 ko00410 ko00561 ko00620 ko01100 ko01110 ko01130	Aldehyde dehydrogenase, N-terminal	1503	1.02	27.56	4.75593	Up	0.933945
G182	27673067	27673067	ko02010	ABC transporter, integral membrane type 1	4293	0.405	10.89	4.74894	Up	0.872986
G183	27676032	27676032	ko00260 ko00750 ko01100 ko01110 ko01230	Haloacid dehalogenase/epoxide hydrolase	714	1.1	29.49	4.74465	Up	0.935449
G184	27674992		-	hypothetical protein	1212	4.14	110.625	4.7399	Up	0.965104
G185	27674344		-	hypothetical protein	387	14.58	388.19	4.7347	Up	0.97583
G186	27675368	27675368	ko00790 ko01100	Heterokaryon incompatibility	318	0.405	10.695	4.72287	Up	0.869928
G187	27681803		-	hypothetical protein	678	0.535	13.99	4.70871	Up	0.892497
G188	27674247		-	Glycoside hydrolase, superfamily	1224	0.43	10.97	4.67308	Up	0.871724
G189	27674373			Tautomerase	423	1.335	32.87	4.62186	Up	0.936954
G190	27679665		-	Aminoglycoside phosphotransferase	1629	0.505	12.37	4.61442	Up	0.880654
G191	27680436		-	hypothetical protein	1674	1.325	32.105	4.59873	Up	0.935886
G192	27674730		-	Dimeric alpha-beta barrel	327	3.755	90.555	4.59191	Up	0.96059
G193	27675768		-	hypothetical protein	1317	3.525	84.325	4.58027	Up	0.959231
G194	27678921		-	hypothetical protein	1524	2.2	52.125	4.5664	Up	0.948165
G195	27678250		-	protein of unknown function DUF4334	453	0.275	6.44	4.54956	Up	0.806591
G196	27682215	27682215	ko00780 ko01100	Protein of unknown function DUF3405	1524	1.385	32.19	4.53865	Up	0.934818
G197	27674492	27674492	ko00430 ko00460 ko00480 ko01100	Protein of unknown function DUF3468	1203	0.445	10.255	4.52638	Up	0.862114
G198	27676293	27676293	ko00860 ko01100 ko01110	Emopamil-binding	729	4.305	98.445	4.51523	Up	0.960639
G199	27678807	27678807	ko00280 ko00410 ko00562 ko00640 ko01100 ko01200	hypothetical protein	939	8.06	183.465	4.50858	Up	0.966657
G200	27683683		-	hypothetical protein	336	1.705	38.305	4.48969	Up	0.939089
G201	27675736	27675736	ko04111 ko04113	Transcription factor, fungi	2211	7.45	166.405	4.48131	Up	0.966026
G202	27675946		-	RTA-like protein	1005	1.24	27.465	4.46918	Up	0.928363
G203	27676235		-	Protein of unknown function DUF1774, fungi	978	6.275	138.27	4.46173	Up	0.963842
G204	27683148		-	hypothetical protein	228	0.31	6.81	4.45731	Up	0.813531
G205	27674650		-	hypothetical protein	1818	11.38	249.915	4.45687	Up	0.968744
G206	27674339	27674339	ko00620	Oxoglutarate/iron-dependent dioxygenase	1008	2.825	61.835	4.4521	Up	0.949233
G207	27677642		-	hypothetical protein	531	89.875	1946.36	4.43671	Up	0.973597
G208	27674751	27674751	ko00500	Peptidoglycan-binding Lysin subgroup	1269	5.39	116.545	4.43446	Up	0.96059
G209	27675737	27675737	ko00040 ko00051 ko01100	Polyketide synthase, enoylreductase	1110	52.1	1118.67	4.42436	Up	0.973161
G210	27681253	27681253	ko00600 ko01100	hypothetical protein	2088	0.36	7.68	4.41504	Up	0.826247
G211	27676347		-	hypothetical protein	729	1.085	23.11	4.41275	Up	0.918074
G212	27674237		-	hypothetical protein	750	23.305	495.595	4.41045	Up	0.971171
G213	27678276	27678276	ko00071 ko00380	Cytochrome P450, E-class, CYP52	1575	2.7	57.015	4.40031	Up	0.947389
G214	27678076		-	Ribosome maturation protein SBDS, N-terminal	336	200.685	4177.24	4.37955	Up	0.972384
G215	27673471	27673471	ko00564 ko01100 ko01110	C2 membrane targeting protein	3702	6.81	140.995	4.37185	Up	0.96127
G216	27682613		-	hypothetical protein	1341	37.505	774.885	4.36883	Up	0.970879
G217	27677999	27677999	ko04144	hypothetical protein	2358	0.615	12.58	4.3544	Up	0.87648
G218	27678785	27678785	ko00520 ko01100	Peptidoglycan-binding Lysin subgroup	2310	1.44	29.045	4.33415	Up	0.927587
G219	27678870	27678870	ko00564 ko00590 ko01100 ko04146	Alpha/beta hydrolase fold-1	1044	1.77	35.345	4.31968	Up	0.93443
G220	27673202		-	hypothetical protein	246	27.315	543.825	4.31538	Up	0.970054
G221	27675602	27675602	ko00970	UDP-glucuronosyl/UDP-glucosyltransferase	2619	6.44	127.835	4.31108	Up	0.958697
G222	27673304		-	Monooxygenase, FAD-binding	297	0.875	17.36	4.31034	Up	0.898612
G223	27672953		-	hypothetical protein	3804	0.76	14.935	4.29655	Up	0.887692
G224	27678676		-	Major facilitator superfamily domain, general substrate transporter	1671	0.355	6.94	4.28904	Up	0.810619
G225	27678743		-	hypothetical protein	330	3.33	65.075	4.28851	Up	0.947632
G226	27677296		-	protein of unknown function DUF3824	2622	1.72	33.495	4.28347	Up	0.930887
G227	27682676		-	hypothetical protein	906	92.6	1800.51	4.28125	Up	0.970734
G228	27676282	27676282	ko03018	hypothetical protein	984	0.79	15.295	4.27506	Up	0.889585
G229	27680981		-	hypothetical protein	519	3.21	61.605	4.2624	Up	0.946175
G230	27673626	27673626	ko00520 ko01100	Amidohydrolase	1242	1.375	26.36	4.26085	Up	0.921908
G231	27679287	27679287	ko00260 ko00350 ko00360 ko00410 ko01100 ko01110 ko04011	Major facilitator superfamily domain, general substrate transporter	1416	2.95	54.62	4.21064	Up	0.94239
G232	27679485		-	Dimeric alpha-beta barrel	423	5.52	102.085	4.20896	Up	0.954475
G233	27673522	27673522	ko00591	Cytochrome P450	3222	1.11	20.495	4.20664	Up	0.906911
G234	27680565		-	Aegerolysin	414	35.385	652.48	4.20472	Up	0.967822
G235	27676950	27676950	ko00010 ko00040 ko00053 ko00071 ko00280 ko00310 ko00330 ko00340 ko00380 ko00410 ko00561 ko00620 ko01100 ko01110 ko01130	Aldehyde dehydrogenase, C-terminal	3897	2.25	41.42	4.20233	Up	0.935595
G236	27678920	27678920	ko00260 ko00350 ko00360 ko00410 ko01100 ko01110	Major facilitator superfamily domain, general substrate transporter	690	0.53	9.695	4.19318	Up	0.848427
G237	27679196		-	hypothetical protein	204	0.675	12.345	4.1929	Up	0.871384
G238	27683193		-	hypothetical protein	4314	0.495	9.04	4.19082	Up	0.840711
G239	27679741		-	hypothetical protein	1500	1.055	19.26	4.19029	Up	0.903368
G240	27679647		-	hypothetical protein	429	4.56	82.645	4.17982	Up	0.950932
G241	27683684		-	hypothetical protein	267	53.95	977.295	4.1791	Up	0.968841
G242	27683389	27683389	ko00052 ko00511 ko00600 ko01100	Glycoside hydrolase, family 35	2796	1.08	19.405	4.16733	Up	0.903562
G243	27680635		-	Anoctamin/TMEM 16	2256	3.4	61.02	4.16568	Up	0.944719
G244	27672750		-	hypothetical protein	225	16.93	303.82	4.16556	Up	0.964716
G245	27676371		-	hypothetical protein	210	3.32	59.38	4.16072	Up	0.942632
G246	27683074		-	hypothetical protein	918	2.08	36.57	4.13601	Up	0.930645
G247	27682918		-	Taurine catabolism dioxygenase TauD/TfdA	1131	1.565	27.46	4.1331	Up	0.920695
G248	27674374	27674374	ko03015	NAD-dependent epimerase/dehydratase	1740	30.935	541.755	4.13033	Up	0.965686
G249	27680410	27680410	ko00030 ko01100	Transketolase, C-terminal/Pyruvate-ferredoxin oxidoreductase, domain II	2460	8.745	152.48	4.12402	Up	0.957969
G250	27676752		-	Permease, cytosine/purine, uracil, thiamine, allantoin	1413	0.415	7.195	4.11581	Up	0.811687
G251	27675516		-	hypothetical protein	1497	21.24	360.705	4.08596	Up	0.964182
G252	27674769		-	hypothetical protein	2883	2.905	48.695	4.06716	Up	0.93608
G253	27680641	27680641	ko00480	Glutathione S-transferase, N-terminal	714	9.925	166.155	4.06532	Up	0.95695
G254	27683104	27683104	ko00260 ko00350 ko00360 ko00410 ko01100 ko01110 ko04011	Major facilitator superfamily domain, general substrate transporter	1326	2.485	41.575	4.0644	Up	0.932198
G255	27678075	27678075	ko04011	hypothetical protein	2469	1.18	19.685	4.06024	Up	0.900942
G256	27673063		-	Actin-binding FH2	291	0.92	15.14	4.04059	Up	0.883275
G257	27682883	27682883	ko00010 ko00020 ko00620 ko01100 ko01110 ko01130 ko01200 ko04130	hypothetical protein	495	196.78	3237.69	4.04031	Up	0.966172
G258	27677207		-	hypothetical protein	1131	0.625	10.26	4.03703	Up	0.850514
G259	27679528		-	Seed maturation protein	540	0.9	14.75	4.03465	Up	0.881334
G260	27673328		-	hypothetical protein	330	182.095	2979.27	4.0322	Up	0.966172
G261	27680342	27680342	ko00500	hypothetical protein	2901	1.5	24.42	4.02503	Up	0.912687
G262	27676946	27676946	ko00071 ko00380 ko01100 ko01110 ko01220	Cytochrome P450	1500	2.7	43.595	4.01313	Up	0.93312
G263	27678466	27678466	ko00620 ko00630 ko01100 ko01110 ko01130 ko01200 ko04146	Aldolase-type TIM barrel	1140	26.25	423.65	4.01248	Up	0.963114
G264	27679487	27679487	ko00620 ko00640	NAD-dependent epimerase/dehydratase	1044	40.96	657.91	4.0056	Up	0.964424
G265	27674495		-	hypothetical protein	573	105.435	1691.28	4.00369	Up	0.966075
G266	27675803	27675803	ko00350 ko00740 ko01100ko01110	putative domain, di-copper centre	1104	4.005	63.53	3.98756	Up	0.939769
G267	27674958		-	hypothetical protein	1872	0.625	9.83	3.97526	Up	0.843331
G268	27681078	27681078	ko00260 ko00640 ko01100	Glucose-methanol-choline oxidoreductase	1809	1.395	21.855	3.96963	Up	0.904679
G269	27682072	27682072	ko00270 ko00920 ko01100 ko01110 ko01130 ko01200 ko01230	Pyridoxal phosphate-dependent transferase, major region, subdomain 2	1311	9.85	152.745	3.95486	Up	0.953892
G270	27682423	27682423	ko00600	Alkaline phosphatase-like, alpha/beta/alpha	1860	1.51	23.35	3.9508	Up	0.908222
G271	27679664	27679664	ko00230 ko00240 ko00260 ko01100 ko01110 ko01130 ko03440 ko03450	Major facilitator superfamily domain, general substrate transporter	1626	9.415	145.43	3.94922	Up	0.953067
G272	27673818		-	Male sterility, NAD-binding	3960	1.08	16.635	3.94512	Up	0.887643
G273	27679716	27679716	ko00510 ko00513 ko01100	hypothetical protein	1179	33.3	511.55	3.94128	Up	0.961464
G274	27681884		-	Zinc finger, CCCH-type	2469	15.465	237.56	3.94121	Up	0.95729
G275	27676346		-	hypothetical protein	2061	1.62	24.815	3.93715	Up	0.910988
G276	27680967	27680967	ko00260 ko01100	Glucose-methanol-choline oxidoreductase, C-terminal	1887	30.28	460.67	3.9273	Up	0.961173
G277	27682411		-	hypothetical protein	1236	7.05	106.995	3.92378	Up	0.949427
G278	27683647		-	hypothetical protein	456	7.27	109.91	3.91822	Up	0.949621
G279	27674975	27674975	ko00270 ko00450 ko00920 ko01100 ko01110 ko01130 ko01230	Pyridoxal phosphate-dependent transferase, major region, subdomain 2	1194	105.175	1586.22	3.91473	Up	0.963793
G280	27680780	27680780	ko00254	O-methyltransferase, family 2	1305	0.54	8.13	3.91222	Up	0.821297
G281	27677923	27677923	ko00100 ko01100 ko01130	Fatty acid hydroxylase	870	118.05	1765.41	3.90254	Up	0.961221
G282	27682735		-	Major facilitator superfamily domain, general substrate transporter	1500	4.715	69.815	3.88821	Up	0.939478
G283	27680472		-	hypothetical protein	1302	28.255	416.775	3.88269	Up	0.958261
G284	27679314		-	hypothetical protein	975	3.3	48.31	3.87178	Up	0.930742
G285	27682064		-	hypothetical protein	2157	29.585	431.72	3.86716	Up	0.958309
G286	27680716	27680716	ko00230 ko00250 ko01100 ko04146	Major facilitator superfamily domain, general substrate transporter	1578	3.99	58.065	3.86321	Up	0.934964
G287	27677780	27677780	ko03015	Nucleotide-binding, alpha-beta plait	561	2.185	31.43	3.84644	Up	0.918462
G288	27682831	27682831	ko03040	Kelch-type beta propeller	2139	0.945	13.51	3.83757	Up	0.869637
G289	27681584		-	hypothetical protein	2166	0.755	10.785	3.83641	Up	0.849738
G290	27673416	27673416	ko03040	hypothetical protein	1236	0.515	7.355	3.83608	Up	0.805863
G291	27678105	27678105	ko00280 ko00650	AMP-dependent synthetase/ligase	2070	2.03	28.475	3.81014	Up	0.915405
G292	27678768		-	protein of unknown function DUF4396	369	4.47	62.335	3.8017	Up	0.933314
G293	27680199	27680199	ko00380 ko00460 ko00730 ko00910 ko01100 ko04122	FAD linked oxidase, N-terminal	1626	0.615	8.52	3.7922	Up	0.820569
G294	27682991		-	hypothetical protein	1770	1.455	20.15	3.79169	Up	0.893613
G295	27672942		-	Short-chain dehydrogenase/reductase SDR	783	4.005	55.38	3.78949	Up	0.930742
G296	27676026		-	hypothetical protein	372	1.19	16.44	3.78818	Up	0.880654
G297	27678684	27678684	ko00500 ko01100	Glycoside hydrolase, family 61	1374	0.77	10.595	3.78238	Up	0.844351
G298	27673185	27673185	ko00770 ko01100 ko01110	Amino acid transporter, transmembrane	1812	46.505	635.81	3.77314	Up	0.956174
G299	27675409		-	Acyl-CoA N-acyltransferase	528	3.275	44.77	3.77297	Up	0.925451
G300	27675685	27675685	ko03018	hypothetical protein	1026	0.88	11.96	3.76457	Up	0.855756
G301	27679715		-	hypothetical protein	876	11.665	156.675	3.74752	Up	0.948262
G302	27680525		-	hypothetical protein	549	14.605	191.53	3.71304	Up	0.949961
G303	27674557		-	hypothetical protein	435	0.86	11.275	3.71265	Up	0.850369
G304	27675817		-	hypothetical protein	1431	5.9	77.34	3.71243	Up	0.937633
G305	27676805	27676805	ko01130	Acyl-CoA N-acyltransferase	639	6.365	83.33	3.7106	Up	0.938798
G306	27679082	27679082	ko00061 ko00564 ko00565 ko00780 ko01040 ko01100 ko01212	Short-chain dehydrogenase/reductase SDR	804	8.945	116.525	3.70341	Up	0.944428
G307	27681252		-	hypothetical protein	525	32.645	423.455	3.69727	Up	0.955009
G308	27683475		-	Zinc finger, RING-type	1113	0.64	8.265	3.69087	Up	0.814065
G309	27681839		-	Cytochrome P450	285	1.395	18	3.68966	Up	0.884343
G310	27677209	27677209	ko00100 ko01100 ko01130	Fatty acid hydroxylase	963	41.99	532.1	3.66358	Up	0.953456
G311	27673430		-	Zinc finger, C2H2	966	3.39	42.655	3.65336	Up	0.921908
G312	27677474		-	Alcohol dehydrogenase, C-terminal	1035	18.36	230.52	3.65025	Up	0.949039
G313	27675246		-	Concanavalin A-like lectin/glucanase, subgroup	1146	4.735	59.42	3.64951	Up	0.929577
G314	27676816		-	hypothetical protein	828	1.02	12.8	3.6495	Up	0.858668
G315	27672780	27672780	ko00230	hypothetical protein	1398	28.625	358.235	3.64556	Up	0.952048
G316	27675541		-	Immunoglobulin E-set	1494	178.9	2234.82	3.64293	Up	0.955785
G317	27674298	27674298	ko00520	Riboflavin synthase-like beta-barrel	882	39.485	493.12	3.64256	Up	0.95331
G318	27674208		-	hypothetical protein	1419	1.65	20.59	3.64141	Up	0.891963
G319	27681790		-	hypothetical protein	1917	5.88	72.935	3.63272	Up	0.934285
G320	27681853		-	hypothetical protein	210	36.05	445.725	3.62808	Up	0.952873
G321	27675383	27675383	ko00040 ko00500 ko01100	hypothetical protein	1311	0.72	8.84	3.61798	Up	0.821491
G322	27675974		-	Methyltransferase, domain of unknown function DUF2260	2478	10.14	124.235	3.61494	Up	0.943069
G323	27677146	27677146	ko00030 ko01100 ko01110 ko01130 ko01200 ko01230	Transketolase, N-terminal	1923	43.715	534.105	3.61092	Up	0.953407
G324	27674957		-	Rhodopsin, archaeal/bacterial/fungal	909	29.93	364.985	3.60817	Up	0.952048
G325	27682143		-	hypothetical protein	438	1.575	19.195	3.60731	Up	0.887546
G326	27680720	27680720	ko00010 ko00030 ko00051 ko00052 ko00680 ko01100 ko01110 ko01130 ko01200 ko01230 ko03018	6-phosphofructokinase, eukaryotic type	2457	236.39	2874.62	3.60413	Up	0.955834
G327	27678702		-	Peptidase M12A, astacin	1557	1.12	13.57	3.59885	Up	0.863473
G328	27678478		-	hypothetical protein	1023	0.755	9.08	3.58814	Up	0.824354
G329	27681652		-	Peptidase S10, serine carboxypeptidase	1599	2.92	35.04	3.58496	Up	0.916327
G330	27679286			ATPase inhibitor, IATP, mitochondria	306	62.4	743.79	3.57528	Up	0.954281
G331	27678041		-	FMN-binding split barrel-like protein	558	6.715	79.435	3.56432	Up	0.932343
G332	27680241	27680241	ko00910 ko03030 ko04111 ko04113	hypothetical protein	951	1.505	17.73	3.55836	Up	0.879295
G333	27680623		-	Peptidase S8/S53, subtilisin/kexin/sedolisin	1806	2.135	25.005	3.54991	Up	0.899097
G334	27680498	27680498	ko00900 ko01130	Prenylcysteine oxidase	1635	2.185	25.525	3.54621	Up	0.900019
G335	27682549		-	Amino acid/polyamine transporter I	1638	1.105	12.85	3.53965	Up	0.855077
G336	27680473		-	Zinc finger, RING-type	2322	21.33	247.565	3.53685	Up	0.946224
G337	27681890	27681890	ko00250 ko00460 ko01100 ko01110	Peptidase T2, asparaginase 2	3720	7.685	89.11	3.53547	Up	0.934818
G338	27682550	27682550	ko03013 ko03015	RNA-dependent RNA polymerase, eukaryotic-type	4359	0.71	8.225	3.53412	Up	0.809115
G339	27682221	27682221	ko00051	Dehydrogenase, multihelical	1167	764.695	8835.76	3.5304	Up	0.952825
G340	27680966		-	hypothetical protein	600	17.79	204.695	3.52434	Up	0.944914
G341	27683712	27683712	ko00860 ko01100 ko01110	Major facilitator superfamily domain, general substrate transporter	1410	1.125	12.92	3.52161	Up	0.855708
G342	27672779		-	hypothetical protein	915	5.305	60.73	3.51698	Up	0.927053
G343	27682519	27682519	ko03013	Amino acid/polyamine transporter I	1650	13.785	156.33	3.50342	Up	0.942632
G344	27673854		-	hypothetical protein	810	2.205	24.9	3.4973	Up	0.898758
G345	27676753	27676753	ko00620	Oxoglutarate/iron-dependent dioxygenase	954	2.505	28.23	3.49435	Up	0.90531
G346	27673484	27673484	ko00020 ko00630 ko01040 ko01100 ko01110 ko01130 ko01200 ko01210 ko01212 ko01230	Major facilitator superfamily domain, general substrate transporter	1491	1.975	22.25	3.49388	Up	0.892982
G347	27677903	27677903	ko00380 ko00630 ko01110 ko01130 ko01200 ko04011 ko04146	Catalase, mono-functional, heme-containing	2193	1.275	14.36	3.49349	Up	0.864395
G348	27679869		-	hypothetical protein	723	1.585	17.8	3.48932	Up	0.879295
G349	27675215		-	Major facilitator superfamily domain, general substrate transporter	1701	0.75	8.415	3.488	Up	0.811396
G350	27682377	27682377	ko00561 ko00564 ko01110 ko03013 ko03030 ko03040 ko04111 ko04113	Glucose/ribitol dehydrogenase	915	12.81	143.61	3.48681	Up	0.941371
G351	27673819	27673819	ko00254 ko01100 ko01110	Cytochrome P450, E-class, group I	750	4.175	46.715	3.48404	Up	0.920598
G352	27678267		-	hypothetical protein	1002	8.31	92.94	3.48338	Up	0.935546
G353	27680182	27680182	ko03010 ko04111	hypothetical protein	1122	1.155	12.895	3.48085	Up	0.855077
G354	27677879		-	hypothetical protein	1239	2.475	27.47	3.47236	Up	0.903757
G355	27676303		-	hypothetical protein	1062	1.225	13.59	3.47169	Up	0.85959
G356	27680486		-	Actin cortical patch SUR7/pH-response regulator PalI	753	24.815	273.95	3.46463	Up	0.946806
G357	27678132		-	putative Alpha-1,2-mannosidase	2349	1.17	12.91	3.46391	Up	0.855077
G358	27679636		-	hypothetical protein	465	28.57	314.99	3.46273	Up	0.947826
G359	27677679	27677679	ko00254 ko00561 ko01100	Alpha/beta hydrolase fold-3	876	1.9	20.775	3.45078	Up	0.884877
G360	27682324		-	hypothetical protein	747	2.815	30.7	3.44703	Up	0.904727
G361	27675141		-	Protein of unknown function DUF647	1224	6.625	72.04	3.44281	Up	0.92715
G362	27677804		-	hypothetical protein	888	3.835	41.595	3.43911	Up	0.9139
G363	27674405	27674405	ko03420 ko04120	hypothetical protein	945	14.785	160.015	3.436	Up	0.939041
G364	27675062		-	hypothetical protein	801	0.82	8.865	3.43442	Up	0.813386
G365	27676165	27676165	ko00520	Glycoside hydrolase, superfamily	1938	1.18	12.72	3.43024	Up	0.849786
G366	27675514		-	Phenylacrylic acid decarboxylase	603	19.28	205.995	3.41743	Up	0.941031
G367	27679522		-	Major facilitator superfamily domain, general substrate transporter	1914	9.71	103.045	3.40766	Up	0.933217
G368	27676845		-	hypothetical protein	1140	3.99	41.86	3.39111	Up	0.913803
G369	27675564	27675564	ko00500 ko01100	Glycoside hydrolase, family 7	1617	0.975	10.125	3.37638	Up	0.827412
G370	27681378		-	hypothetical protein	2559	5.26	54.51	3.37339	Up	0.920501
G371	27678803		-	hypothetical protein	1404	2.42	25	3.36885	Up	0.894487
G372	27675341	27675341	ko00630 ko01100 ko01110 ko01130	hypothetical protein	699	5.435	56.01	3.36533	Up	0.921035
G373	27675448		-	Ves allergen	954	22.57	232.565	3.36516	Up	0.941807
G374	27682043		-	hypothetical protein	1884	4.405	45.385	3.365	Up	0.915647
G375	27681234		-	hypothetical protein	1419	2.43	24.905	3.35741	Up	0.894292
G376	27679515		-	hypothetical protein	780	4.86	49.49	3.34811	Up	0.917589
G377	27678131		-	hypothetical protein	429	11.335	115.34	3.34704	Up	0.934382
G378	27683151		-	hypothetical protein	1791	6.68	67.625	3.33964	Up	0.925063
G379	27674145	27674145	ko02010	CDR ABC transporter	4476	4.26	42.935	3.33323	Up	0.91424
G380	27678324	27678324	ko00130 ko01100 ko01110	hypothetical protein	1041	29.55	296.37	3.32617	Up	0.943215
G381	27678431		-	3-oxo-5-alpha-steroid 4-dehydrogenase, C-terminal	975	1.22	12.145	3.31541	Up	0.844982
G382	27676266		-	hypothetical protein	231	257.805	2558.42	3.3109	Up	0.943991
G383	27676033		-	Alcohol acetyltransferase	1365	2.285	22.635	3.30829	Up	0.884586
G384	27682301		-	hypothetical protein	606	45.955	453.8	3.30376	Up	0.940982
G385	27683722		-	Major facilitator superfamily domain, general substrate transporter	1644	1.18	11.555	3.29166	Up	0.835906
G386	27682160		-	hypothetical protein	861	6.19	60.275	3.28355	Up	0.917637
G387	27678436		-	hypothetical protein	1140	1.35	13.105	3.27909	Up	0.84668
G388	27682252		-	Heat shock protein DnaJ, N-terminal	1620	36.705	353.965	3.26956	Up	0.939915
G389	27676194	27676194	ko00590 ko01100 ko04146	hypothetical protein	894	2.05	19.725	3.26633	Up	0.875898
G390	27676951	27676951	ko00010 ko00071 ko00350 ko01100 ko01110 ko01130 ko01220	Polyketide synthase, enoylreductase	1053	4.025	38.665	3.26397	Up	0.906717
G391	27680638		-	WW/Rsp5/WWP	660	1.75	16.8	3.26303	Up	0.865317
G392	27681158		-	hypothetical protein	834	1.575	15.1	3.26112	Up	0.857795
G393	27677564	27677564	ko00500 ko01100	Six-hairpin glycosidase	1923	1.365	13.08	3.26039	Up	0.846195
G394	27682317		-	Protein of unknown function DUF3292	1788	8.795	84.17	3.25855	Up	0.924287
G395	27673665		-	Aminoglycoside phosphotransferase	921	7.165	68.21	3.25094	Up	0.920404
G396	27681292		-	hypothetical protein	981	4.415	42.02	3.25059	Up	0.908804
G397	27674249		-	Esterase, SGNH hydrolase-type, subgroup	681	1.7	16.13	3.24614	Up	0.862357
G398	27679002		-	Protein of unknown function DUF1479	1422	1.155	10.93	3.24233	Up	0.829596
G399	27674398	27674398	ko00260 ko00310 ko01100 ko04146	FAD dependent oxidoreductase	1317	9.145	86.435	3.24056	Up	0.924723
G400	27677293		-	Transcription factor, fungi	1560	1.39	13.115	3.23806	Up	0.846049
G401	27680854		-	Acyl-CoA N-acyltransferase	534	1.16	10.915	3.23412	Up	0.829256
G402	27682592		-	hypothetical protein	300	30.205	284.1	3.23354	Up	0.938022
G403	27682105		-	hypothetical protein	1083	107.62	1009.98	3.2303	Up	0.943021
G404	27679676		-	Band 7 protein	1041	27.315	255.995	3.22835	Up	0.937342
G405	27678869		-	hypothetical protein	1002	1.24	11.605	3.22633	Up	0.83542
G406	27678313		-	GPR1/FUN34/yaaH	921	40.89	382.52	3.22572	Up	0.94006
G407	27677174	27677174	ko00480	Glutathione S-transferase/chloride channel, C-terminal	654	7.88	73.665	3.22471	Up	0.922151
G408	27680010		-	Proteinase inhibitor, propeptide	216	96.33	899.325	3.22279	Up	0.942681
G409	27681407		-	Multi antimicrobial extrusion protein	1428	1.145	10.66	3.21879	Up	0.827121
G410	27680396		-	hypothetical protein	549	7.955	73.76	3.2129	Up	0.922151
G411	27673592	27673592	ko00280 ko01100	hypothetical protein	417	276.57	2546.64	3.20288	Up	0.943749
G412	27673827		-	Major facilitator superfamily domain, general substrate transporter	1695	184.205	1691.77	3.19915	Up	0.943652
G413	27679279	27679279	ko00670 ko00790 ko01100	Serine hydrolase FSH	678	1.17	10.72	3.19572	Up	0.827412
G414	27674478	27674478	ko00270 ko00280 ko00290 ko00770 ko01100 ko01110 ko01130 ko01210 ko01230	Branched-chain amino acid aminotransferase II	2421	2.505	22.755	3.1833	Up	0.884052
G415	27675855		-	hypothetical protein	750	1.445	13.115	3.18208	Up	0.845564
G416	27674893	27674893	ko00760 ko01100	Concanavalin A-like lectin/glucanases superfamily	1062	1.51	13.67	3.17839	Up	0.849107
G417	27677795		-	Frag1/DRAM/Sfk1	831	11.515	103.975	3.17465	Up	0.928169
G418	27679308		-	Acyl-CoA N-acyltransferase	753	6.155	55.55	3.17396	Up	0.915647
G419	27679732		-	RTA-like protein	1008	2.52	22.7	3.1712	Up	0.883955
G420	27672743		-	Proteolipid membrane potential modulator	300	27.575	248.16	3.16984	Up	0.9371
G421	27677473		-	Tetratricopeptide-like helical	1632	1.695	15.215	3.16614	Up	0.857503
G422	27676814	27676814	ko03018	hypothetical protein	1041	2.905	26.005	3.16218	Up	0.887255
G423	27675384		-	hypothetical protein	1350	14.38	128.68	3.16165	Up	0.927732
G424	27673293		-	hypothetical protein	1278	2.985	26.655	3.1586	Up	0.888226
G425	27683694	27683694	ko00100 ko00561 ko00564 ko00565 ko00590 ko00591 ko00592 ko01100 ko01110	Patatin/Phospholipase A2-like protein	2157	8.09	71.67	3.14716	Up	0.918123
G426	27674511	27674511	ko00500 ko01100	Glycogen debranching enzyme, metazoa	4605	5.785	51.22	3.14632	Up	0.910115
G427	27682159		-	Nucleotide-binding, alpha-beta plait	822	158.24	1395.99	3.1411	Up	0.940109
G428	27678040		-	hypothetical protein	690	7.18	63.255	3.13912	Up	0.915114
G429	27678104	27678104	ko00250 ko00410 ko00430 ko00650 ko01100 ko01110	Pyridoxal phosphate-dependent transferase, major region, subdomain 1	2358	88.25	776.76	3.1378	Up	0.938895
G430	27678452	27678452	ko01100 ko01220	Monooxygenase, FAD-binding	2712	17.28	151.92	3.13614	Up	0.929383
G431	27680447	27680447	ko00591	Cytochrome P450	3366	2.065	17.995	3.12338	Up	0.865997
G432	27682069	27682069	ko00260 ko00750 ko01100 ko01110 ko01230	Haloacid dehalogenase/epoxide hydrolase	714	2.54	22.11	3.1218	Up	0.878325
G433	27683340		-	ER lumen protein retaining receptor	972	14.725	128.025	3.12009	Up	0.927538
G434	27677794		-	Tyrosine/serine-protein phosphatase IphP-type	951	3.75	32.42	3.11192	Up	0.897156
G435	27675738	27675738	ko04113	Major facilitator superfamily domain, general substrate transporter	1620	3.495	30.14	3.10832	Up	0.894632
G436	27674093		-	Alternative oxidase	1083	303.9	2620.24	3.10803	Up	0.940351
G437	27677751	27677751	ko00030	Aldolase-type TIM barrel	798	2.845	24.505	3.10658	Up	0.884246
G438	27680661		-	Polyketide synthase, enoylreductase	1038	10.39	89.28	3.10314	Up	0.921957
G439	27679341	27679341	ko00010 ko00040 ko00053 ko00071 ko00280 ko00310 ko00330 ko00340 ko00380 ko00410 ko00561 ko00620 ko01100 ko01110 ko01130 ko03018	Aldehyde dehydrogenase, N-terminal	1449	1.22	10.4	3.09163	Up	0.819355
G440	27679994		-	DNA/RNA-binding domain, Est1-type	2229	3.72	31.655	3.08906	Up	0.896234
G441	27681270	27681270	ko00740 ko01100 ko01110	GTP cyclohydrolase N-terminal	1308	7.43	62.97	3.08323	Up	0.914822
G442	27682047	27682047	ko04113	hypothetical protein	2295	12.815	108.305	3.07919	Up	0.925015
G443	27682684	27682684	ko00254	Protein of unknown function DUF1772	540	67.47	569.93	3.07847	Up	0.938022
G444	27679739	27679739	ko00730 ko01100	hypothetical protein	1029	537.385	4530.14	3.07553	Up	0.9404
G445	27676031	27676031	ko00250 ko00310 ko00350 ko00650 ko01100	Aldehyde dehydrogenase, N-terminal	1482	11.7	98.35	3.07142	Up	0.923607
G446	27682070		-	FAD dependent oxidoreductase	1404	1.51	12.66	3.06766	Up	0.838332
G447	27675180		-	MAGE protein	543	7.695	64.425	3.06563	Up	0.915114
G448	27679009		-	hypothetical protein	480	26.995	223.265	3.04799	Up	0.932829
G449	27680184		-	hypothetical protein	675	1.615	13.355	3.04777	Up	0.842603
G450	27682699	27682699	ko00010 ko00071 ko00350 ko01100 ko01110 ko01130 ko01220	Short-chain dehydrogenase/reductase SDR	2037	1.23	10.08	3.03477	Up	0.81523
G451	27680628		-	Globin	1260	980.375	8003.63	3.02925	Up	0.940351
G452	27674227		-	Phytanoyl-CoA dioxygenase	4242	3.25	26.455	3.02503	Up	0.887255
G453	27679663	27679663	ko01100 ko01220	Monooxygenase, FAD-binding	999	6.615	53.625	3.01909	Up	0.910697
G454	27678564	27678564	ko00240 ko00260 ko00564 ko00565 ko01100	Short-chain dehydrogenase/reductase SDR	828	1.385	11.145	3.00844	Up	0.825713
G455	27678429	27678429	ko00350 ko00740 ko01100 ko01110	Tyrosinase	1263	5.545	44.165	2.99364	Up	0.899631
G456	27673938		-	FMN-binding split barrel-like protein	639	30.965	245.085	2.98457	Up	0.927344
G457	27672804		-	Tetratricopeptide-like helical	2208	3.16	25.005	2.98422	Up	0.878325
G458	27679177		-	hypothetical protein	2373	15.46	122.185	2.98245	Up	0.920161
G459	27679745		-	Cyanovirin-N	321	1.81	14.295	2.98145	Up	0.841972
G460	27674067		-	hypothetical protein	1758	11.37	89.735	2.98044	Up	0.915502
G461	27673397		-	Uncharacterized protein family UPF0136, Transmembrane	324	22.055	173.44	2.97526	Up	0.924432
G462	27677024		-	hypothetical protein	201	1.375	10.75	2.96683	Up	0.815764
G463	27678761	27678761	ko00620 ko00630 ko01100 ko01110 ko01130 ko01200 ko04146	Aldolase-type TIM barrel	1245	125.635	978.135	2.9608	Up	0.932974
G464	27683632		-	hypothetical protein	366	10.66	82.985	2.96064	Up	0.91356
G465	27678407		-	Glutathione S-transferase, N-terminal	666	9.875	76.525	2.95408	Up	0.91225
G466	27680668		-	Cupin 2, conserved barrel	396	2.55	19.745	2.95292	Up	0.864444
G467	27679030	27679030	ko04111	hypothetical protein	2079	21.915	169.4	2.95044	Up	0.924044
G468	27677532		-	hypothetical protein	1278	1.935	14.925	2.94733	Up	0.845321
G469	27678312		-	Aldolase-type TIM barrel	1107	297.385	2292.27	2.94637	Up	0.933799
G470	27676321		-	Vacuolar import/degradation protein Vid24	1725	17.32	133.37	2.94492	Up	0.921229
G471	27679671	27679671	ko00061 ko00564 ko00565 ko00780 ko01040 ko01100 ko01212	Short-chain dehydrogenase/reductase SDR	762	8.93	68.74	2.94442	Up	0.909775
G472	27678406	27678406	ko00480	Glutathione S-transferase, N-terminal	711	6.795	52.175	2.94081	Up	0.903368
G473	27679194		-	hypothetical protein	528	27.475	210.595	2.93828	Up	0.925937
G474	27675038		-	Transcription factor, fungi	2058	1.34	10.26	2.93673	Up	0.809406
G475	27673277		-	Zinc finger, C2H2	1092	3.14	24.015	2.9351	Up	0.875655
G476	27677489	27677489	ko00620	Oxoglutarate/iron-dependent dioxygenase	2184	1.495	11.33	2.92193	Up	0.820472
G477	27678535		-	Guanine-nucleotide dissociation stimulator CDC25	3507	5.12	38.705	2.9183	Up	0.895845
G478	27679868	27679868	ko03010	hypothetical protein	447	2.1	15.775	2.90918	Up	0.848476
G479	27679749	27679749	ko00592 ko01100 ko01110 ko04141	Aldolase-type TIM barrel	1332	189.075	1419.7	2.90856	Up	0.933411
G480	27681531	27681531	ko00350 ko00740 ko01100 ko01110	Monooxygenase, FAD-binding	3090	11.59	86.9	2.90648	Up	0.913997
G481	27678786		-	hypothetical protein	309	9.87	73.63	2.89917	Up	0.911571
G482	27675667	27675667	ko00620 ko01200	Malic enzyme, NAD-binding	1722	26.17	193.02	2.88276	Up	0.925063
G483	27679585	27679585	ko04141	HSP20-like chaperone	489	11.5	84.7	2.88073	Up	0.913415
G484	27683484	27683484	ko00190	Transcription factor, fungi	1026	5.735	42.17	2.87835	Up	0.897544
G485	27673760		-	Protein of unknown function DUF2278	1086	7.895	57.47	2.8638	Up	0.905552
G486	27679210		-	Patched	3828	5.995	43.615	2.86299	Up	0.898515
G487	27679510		-	Bicupin, oxalate decarboxylase/oxidase	1857	14.47	105.135	2.86111	Up	0.917783
G488	27676341		-	hypothetical protein	780	9.79	71.005	2.85854	Up	0.910212
G489	27674356		-	Protein of unknown function DUF4246	2601	2.57	18.55	2.85158	Up	0.859105
G490	27673004		-	putative phosphatase regulatory subunit	2232	13.865	99.98	2.85019	Up	0.916715
G491	27678972		-	Transcription factor, fungi	2310	3.275	23.55	2.84616	Up	0.873859
G492	27673177	27673177	ko00970	UDP-glucuronosyl/UDP-glucosyltransferase	1998	8.31	59.725	2.84541	Up	0.906135
G493	27678252		-	hypothetical protein	876	1.7	12.045	2.82483	Up	0.824888
G494	27675160		-	hypothetical protein	267	2.245	15.9	2.82424	Up	0.847991
G495	27675726		-	hypothetical protein	609	21.83	153.535	2.81418	Up	0.9222
G496	27680064		-	UDP-glucuronosyl/UDP-glucosyltransferase	1665	6.23	43.81	2.81396	Up	0.898272
G497	27677494	27677494	ko00563 ko01100	Tubulin binding cofactor C	1206	50.16	350.585	2.80516	Up	0.9288
G498	27675947		-	hypothetical protein	1068	14.615	101.82	2.8005	Up	0.911765
G499	27681397	27681397	ko03450	Nucleic acid-binding, OB-fold	4272	1.785	12.29	2.78349	Up	0.821491
G500	27681231	27681231	ko00051 ko00591 ko00650 ko00750 ko01100	Aldo/keto reductase subgroup	1161	1.985	13.635	2.7801	Up	0.82979
G501	27679005	27679005	ko00620 ko01040 ko01212 ko03018 ko04011	FMN-dependent dehydrogenase	5904	2.82	19.285	2.77371	Up	0.855902
G502	27683075	27683075	ko00350	Acyl transferase/acyl hydrolase/lysophospholipase	7173	3.61	24.515	2.76359	Up	0.870122
G503	27677172	27677172	ko00061 ko00780 ko01040 ko01100 ko01212 ko04146	Short-chain dehydrogenase/reductase SDR	1407	30.295	205.44	2.76157	Up	0.919821
G504	27673142	27673142	ko00350 ko00360 ko01100	Acyl-CoA N-acyltransferase	714	3.04	20.555	2.75735	Up	0.859687
G505	27673207		-	hypothetical protein	180	738.94	4966.77	2.74878	Up	0.928218
G506	27674359	27674359	ko00270	1-aminocyclopropane-1-carboxylate deaminase	1098	3.11	20.885	2.74748	Up	0.860513
G507	27680766		-	hypothetical protein	234	53.14	356.265	2.74508	Up	0.923656
G508	27672984		-	Protein of unknown function DUF3292	1893	2.305	15.425	2.74243	Up	0.839983
G509	27678918		-	Mannose-binding lectin	462	8.785	58.445	2.73397	Up	0.899825
G510	27682934	27682934	ko04141 ko04144	hypothetical protein	819	1.68	11.115	2.72597	Up	0.81028
G511	27674635		-	Interferon-related developmental regulator, N-terminal	1449	110.75	731.805	2.72415	Up	0.926082
G512	27681751		-	Mitochondrial substrate/solute carrier	1131	1.63	10.75	2.72139	Up	0.8063
G513	27681443	27681443	ko04011	Zinc finger, C2H2	876	3.4	22.39	2.71925	Up	0.864007
G514	27681036		-	hypothetical protein	321	3.79	24.91	2.71646	Up	0.870122
G515	27676372	27676372	ko00051 ko00591 ko00650 ko01100	Aldo/keto reductase subgroup	981	759.975	4974.49	2.71052	Up	0.927635
G516	27681137		-	LMBR1-like membrane protein	1743	14.505	94.85	2.7091	Up	0.909532
G517	27678882		-	protein of unknown function DUF4210	2295	21.105	137.805	2.70697	Up	0.915114
G518	27676614		-	Nucleotide-binding, alpha-beta plait	417	68.825	447.59	2.70117	Up	0.924432
G519	27682050		-	hypothetical protein	1947	57.21	371.415	2.69869	Up	0.923559
G520	27677354	27677354	ko00260 ko00270 ko00450 ko01100 ko01130 ko01230	Esterase, SGNH hydrolase-type, subgroup	1203	8.005	51.7	2.69119	Up	0.896088
G521	27674877		-	hypothetical protein	804	2.09	13.415	2.68227	Up	0.826927
G522	27673225		-	Protein of unknown function DUF541	681	9.135	58.56	2.68044	Up	0.899437
G523	27678155		-	hypothetical protein	636	6.055	38.72	2.67688	Up	0.888323
G524	27681591		-	hypothetical protein	1182	2.995	19.075	2.67106	Up	0.853572
G525	27683350	27683350	ko02010	ABC transporter, integral membrane type 1	2754	28.65	182.365	2.67022	Up	0.917977
G526	27681238		-	hypothetical protein	2448	11.58	73.23	2.6608	Up	0.904145
G527	27673536	27673536	ko04111 ko04113	hypothetical protein	1242	14.94	94.285	2.65785	Up	0.909095
G528	27679691		-	Zinc finger, C2H2	696	1.825	11.49	2.65441	Up	0.81193
G529	27674553		-	hypothetical protein	1209	1.67	10.495	2.65178	Up	0.801932
G530	27672988		-	Pirin	864	134.015	840.76	2.6493	Up	0.92584
G531	27680124		-	Ctr copper transporter	519	4.155	26.06	2.64892	Up	0.871675
G532	27680615		-	hypothetical protein	369	2.055	12.87	2.6468	Up	0.823287
G533	27682177	27682177	ko00053 ko00562	Inositol oxygenase	972	13.07	81.625	2.64275	Up	0.906183
G534	27680400	27680400	ko00480	Glutathione S-transferase/chloride channel, C-terminal	759	1175.72	7340.99	2.64243	Up	0.927393
G535	27679189	27679189	ko00230 ko01100	Amidohydrolase 1	1392	7.565	47.125	2.63908	Up	0.893419
G536	27680411	27680411	ko00430 ko00620 ko00640 ko00680 ko01100 ko01200	Acetate/Proprionate kinase	1380	12.075	75.215	2.639	Up	0.90463
G537	27683445	27683445	ko01100 ko01220	Monooxygenase, FAD-binding	1317	1.78	11.065	2.63605	Up	0.80795
G538	27682216		-	Rad9/Ddc1	1353	18.85	116.945	2.63319	Up	0.91225
G539	27681965	27681965	ko00770 ko01100	Flavoprotein	1857	20.76	128.615	2.63118	Up	0.913512
G540	27682483		-	hypothetical protein	1245	2.215	13.66	2.62458	Up	0.827509
G541	27680096	27680096	ko00100 ko01100 ko01110 ko01130	Fatty acid hydroxylase	1053	156.59	963.78	2.62171	Up	0.925937
G542	27679991	27679981	ko03013	HAD-superfamily hydrolase, subfamily IA, variant 3	762	522.56	3206.74	2.61744	Up	0.927053
G543	27678652		-	hypothetical protein	351	81.15	497.835	2.617	Up	0.924189
G544	27683450	27683450	ko00010 ko00071 ko00350 ko01100 ko01110 ko01130 ko01220	Polyketide synthase, enoylreductase	1032	2.935	18.005	2.61697	Up	0.848622
G545	27675040	27675040	ko00564 ko01100 ko01110	Tricalbin	4548	34.41	210.175	2.61069	Up	0.918657
G546	27681480		-	Alcohol dehydrogenase superfamily, zinc-type	993	173.825	1055.78	2.6026	Up	0.926034
G547	27682173		-	hypothetical protein	819	60.54	362.74	2.58298	Up	0.922248
G548	27677630		-	T-complex 11	2940	69.345	413.92	2.57749	Up	0.923073
G549	27676426	27676426	ko00630 ko00640 ko01100 ko01110 ko01200	Pyruvate/Phosphoenolpyruvate kinase	918	2.725	16.245	2.57567	Up	0.840711
G550	27673200	27673200	ko00051	Glucose/ribitol dehydrogenase	819	13.745	81.84	2.5739	Up	0.903562
G551	27681250		-	RNA polymerase III transcriptional repressor, MAF1	996	73.79	438.175	2.57001	Up	0.921472
G552	27676238	27676238	ko00260 ko00350 ko00360	ko00410 ko01100 ko01110	1992	5.85	34.63	2.56551	Up	0.881576
G553	27681255		-	hypothetical protein	237	2	11.82	2.56316	Up	0.811105
G554	27681296		-	Glutathione S-transferase, C-terminal	795	111.6	659.14	2.56225	Up	0.922588
G555	27676247		-	L-lysine 6-monooxygenase/L-ornithine 5-monooxygenase	1725	7.595	44.84	2.56166	Up	0.88939
G556	27678102	27678102	ko00380 ko00460 ko00910	Carbon-nitrogen hydrolase	1296	4.62	27.15	2.55499	Up	0.870365
G557	27672921		-	hypothetical protein	360	572.54	3364.16	2.5548	Up	0.924626
G558	27681663		-	Meiotic nuclear division protein 1	669	9.87	57.955	2.55381	Up	0.895748
G559	27680946	27680946	ko00130 ko01100 ko01110	hypothetical protein	954	46.83	274.515	2.55138	Up	0.918171
G560	27679905	27679905	ko00500	Glycoside hydrolase, superfamily	1917	5.5	32.165	2.54799	Up	0.878907
G561	27678598	27678598	ko01220 ko03008	Transcription factor, fungi	4044	6.655	38.825	2.54448	Up	0.885071
G562	27674804		-	Riboflavin synthase-like beta-barrel	1008	3.485	20.245	2.53834	Up	0.853427
G563	27682174	27682174	ko00040 ko00500 ko01100	Glycoside hydrolase, family 28	1113	65.43	379.2	2.53493	Up	0.920307
G564	27674970		-	Frag1/DRAM/Sfk1	747	5.215	30.215	2.53453	Up	0.875461
G565	27672946	27672946	ko00100	Alpha/beta hydrolase fold-1	1482	10.09	58.195	2.52797	Up	0.895457
G566	27673631		-	hypothetical protein	345	3.33	19.17	2.52526	Up	0.849738
G567	27683462	27683462	ko00010 ko00052 ko00520 ko01100 ko01110 ko01130	NAD-dependent epimerase/dehydratase	1116	251.945	1441.38	2.51627	Up	0.92385
G568	27680582		-	Immunoglobulin E-set	3252	31.415	179.035	2.51072	Up	0.914337
G569	27676901	27676901	ko00240 ko00260 ko01100	Short-chain dehydrogenase/reductase SDR	813	9.505	53.855	2.50232	Up	0.892642
G570	27681945		-	hypothetical protein	492	26.485	149.72	2.49902	Up	0.91191
G571	27679611		-	hypothetical protein	486	107.395	606.18	2.49682	Up	0.921472
G572	27677138	27677138	ko00520 ko01100	hypothetical protein	3387	5.225	29.4	2.49231	Up	0.873083
G573	27676844	27676844	ko00564 ko00565 ko01100 ko01110 ko04144	Phospholipase D family	3573	14.38	80.85	2.49118	Up	0.902203
G574	27673648		-	CP2 transcription factor	1719	25.805	144.925	2.48958	Up	0.911571
G575	27677924		-	Nuclear control of ATP synthase 2	1575	91.605	513.315	2.48635	Up	0.921035
G576	27679742		-	hypothetical protein	255	273.595	1529.04	2.48251	Up	0.923413
G577	27676423		-	Protein of unknown function DUF3605	780	2.625	14.64	2.47953	Up	0.828528
G578	27672948	27672948	ko00230 ko01100	hypothetical protein	732	3.865	21.49	2.47513	Up	0.855513
G579	27675616		-	hypothetical protein	783	16	88.88	2.47379	Up	0.90332
G580	27678911		-	hypothetical protein	1059	80.765	448.57	2.47353	Up	0.920355
G581	27675248		-	hypothetical protein	528	25.365	140.735	2.47207	Up	0.911037
G582	27680517		-	Nucleotide-binding, alpha-beta plait	2877	15.415	85.525	2.47201	Up	0.90298
G583	27679445		-	Lipopolysaccharide-modifying protein	1311	2.86	15.8	2.46584	Up	0.834886
G584	27678860		-	hypothetical protein	915	38.21	210.48	2.46166	Up	0.915017
G585	27682747		-	hypothetical protein	684	26.865	147.85	2.46033	Up	0.911425
G586	27681005	27681005	ko01100 ko01110 ko01130	hypothetical protein	1407	9.315	51.035	2.45386	Up	0.890944
G587	27678779	27678779	ko03010	Cell division protein Cdc14	861	2.565	14.04	2.45251	Up	0.824015
G588	27678644		-	Protein of unknown function DUF1761	456	136.34	745.715	2.45142	Up	0.921666
G589	27682668		-	Peroxiredoxin, AhpC-type	669	156.76	856.595	2.45006	Up	0.921908
G590	27682990		-	Mitochondrial substrate/solute carrier	987	16.925	92.375	2.44835	Up	0.903757
G591	27680284		-	Alcohol dehydrogenase superfamily, zinc-type	1065	53.29	290.755	2.44787	Up	0.917152
G592	27673333	27673333	ko00564 ko01100 ko01110	Phospholipid methyltransferase	2925	86.7	472.48	2.44615	Up	0.920307
G593	27674175	27674175	ko00906 ko01100	Carotenoid oxygenase	1680	2.605	14.18	2.4445	Up	0.824597
G594	27682217		-	Regulator of chromosome condensation, RCC1	1383	13.85	75.355	2.44382	Up	0.900068
G595	27681792	27681792	ko00670 ko00790 ko01100	Serine hydrolase FSH	642	2.745	14.91	2.4414	Up	0.828868
G596	27676188	27676188	ko03040 ko04120	Phenazine biosynthesis PhzF protein	948	110.645	599.015	2.43665	Up	0.920938
G597	27678329		-	Actin cortical patch SUR7/pH-response regulator PalI	1038	12.93	69.935	2.43529	Up	0.898272
G598	27681874		-	Riboflavin synthase-like beta-barrel	1773	5.38	29.085	2.4346	Up	0.871239
G599	27682098		-	hypothetical protein	2250	3.305	17.815	2.43037	Up	0.842118
G600	27678826		-	Zinc finger, AN1-type	219	478.75	2575.09	2.42728	Up	0.923219
G601	27678048		-	hypothetical protein	1773	39.225	210.425	2.42346	Up	0.91458
G602	27679178	27679178	ko00010 ko00040 ko00051 ko00561 ko00591 ko00650 ko01100 ko01110 ko01130 ko01220	Polyketide synthase, enoylreductase	996	468.905	2510.18	2.42043	Up	0.923122
G603	27676468		-	hypothetical protein	933	32.745	173.75	2.40767	Up	0.912881
G604	27678611	27678611	ko00030 ko01100	Xylulose 5-phosphate/Fructose 6-phosphate phosphoketolase, N-terminal	2433	62.6	331.99	2.40691	Up	0.91788
G605	27677644	27677644	ko00564 ko01100 ko01110	Phospholipid methyltransferase	606	66.365	351.735	2.40599	Up	0.918268
G606	27682502		-	hypothetical protein	1299	4.935	26.135	2.40486	Up	0.865657
G607	27681362		-	Dimeric alpha-beta barrel	369	92.745	490.88	2.40403	Up	0.920064
G608	27679979		-	hypothetical protein	771	4.065	21.48	2.40167	Up	0.8543
G609	27679488		-	hypothetical protein	606	36.78	193.46	2.39504	Up	0.9139
G610	27681473		-	hypothetical protein	2271	3.95	20.695	2.38936	Up	0.851776
G611	27679166	27679166	ko00130 ko01100 ko01110	Coiled-coil domain containing protein 109, C-terminal	1083	15.32	80.08	2.38603	Up	0.901087
G612	27674432	27674432	ko00480	Glutathione S-transferase/chloride channel, C-terminal	705	199.355	1041.27	2.38493	Up	0.921811
G613	27682099		-	Small GTPase superfamily, Rab type	822	72.04	376.25	2.38482	Up	0.918268
G614	27673533		-	FeS cluster insertion protein	579	118.985	619.705	2.3808	Up	0.920452
G615	27677604		-	hypothetical protein	1866	14.79	76.99	2.38005	Up	0.899777
G616	27675080	27675080	ko00910	Pyridine nucleotide-disulfide oxidoreductase, dimerization	1656	17.165	89.215	2.37782	Up	0.902398
G617	27679126		-	hypothetical protein	2160	44.02	228.77	2.37767	Up	0.914968
G618	27680036	27680036	ko00100 ko00909 ko01100 ko01110 ko01130	Squalene epoxidase	1428	38.76	200.885	2.37373	Up	0.913852
G619	27678944	27678944	ko00010 ko00071 ko00350 ko01100 ko01110 ko01130 ko01220	Polyketide synthase, enoylreductase	1044	23.87	123.615	2.37258	Up	0.907979
G620	27680255	27680255	ko00350	Acyl-CoA N-acyltransferase	588	4.985	25.605	2.36076	Up	0.863473
G621	27678542		-	Major facilitator superfamily domain, general substrate transporter	1818	35.355	181.575	2.36058	Up	0.912493
G622	27675866		-	Inositol-pentakisphosphate 2-kinase	1050	10.685	54.835	2.35951	Up	0.891041
G623	27676283		-	hypothetical protein	279	67.825	347.485	2.35706	Up	0.917346
G624	27680128	27680128	ko01100	Haloacid dehalogenase, type II	711	2.555	13.06	2.35376	Up	0.81557
G625	27675601		-	hypothetical protein	675	14.86	75.645	2.34781	Up	0.898563
G626	27676005	27676005	ko04011 ko04144	Small GTPase superfamily, Rho type	870	10.68	54.34	2.3471	Up	0.890652
G627	27674705	27674705	ko01100 ko01110	hypothetical protein	1122	10.595	53.885	2.3465	Up	0.890458
G628	27676262		-	DJ-1 domain, InhA-type	690	11.08	56.235	2.34351	Up	0.891574
G629	27677274		-	hypothetical protein	480	130.025	657.13	2.33739	Up	0.919676
G630	27673713		-	ATPase, AAA-2	2166	792.65	4000.59	2.33546	Up	0.921908
G631	27674558	27674558	ko00480 ko00590 ko01100	Glutathione S-transferase/chloride channel, C-terminal	624	29.38	148.15	2.33415	Up	0.909581
G632	27677167	27677167	ko00280 ko00410 ko00562 ko00640 ko01100 ko01200	hypothetical protein	957	25.885	129.895	2.32716	Up	0.907591
G633	27678554	27678554	ko00260 ko00350 ko00360 ko00410 ko01100 ko01110	Copper amine oxidase, N2-terminal	2097	4.41	22.045	2.3216	Up	0.853718
G634	27678320	27678320	ko04011	Transcription factor, fungi	2085	3.19	15.925	2.31967	Up	0.831683
G635	27680908		-	CheY-like superfamily	1941	11.8	58.765	2.31617	Up	0.892497
G636	27674998		-	Major facilitator superfamily domain, general substrate transporter	1644	394.465	1963.5	2.31546	Up	0.921714
G637	27676706	27676706	ko00100 ko01100 ko01110	ko01130	1575	101.97	507.345	2.31482	Up	0.917152
G638	27677298	27677298	ko00330 ko00360 ko00380	hypothetical protein	891	293.91	1459.1	2.31163	Up	0.919773
G639	27682421		-	Rho GTPase activation protein	3000	21.195	105.075	2.30962	Up	0.902834
G640	27683734	27683734	ko00040 ko00500 ko01100	Glycoside hydrolase, family 28	1122	12.915	63.995	2.30891	Up	0.892788
G641	27677411		-	Cystathionine beta-synthase, core	2739	5.635	27.915	2.30855	Up	0.865414
G642	27677025	27677025	ko00562 ko01100 ko04070	Endonuclease/exonuclease/phosphatase	1329	13.05	64.64	2.30838	Up	0.893128
G643	27679996		-	hypothetical protein	1251	7.68	38.02	2.30758	Up	0.878664
G644	27680539		-	hypothetical protein	426	125.755	621.015	2.30401	Up	0.917783
G645	27677615	27677615	ko00770 ko01100 ko01110	Amino acid transporter, transmembrane	1149	6.265	30.88	2.30129	Up	0.870608
G646	27678796		-	hypothetical protein	468	7.15	35.2	2.29956	Up	0.876335
G647	27683328		-	ATPase inhibitor, IATP, mitochondria	285	646.41	3167.14	2.29266	Up	0.920016
G648	27677300		-	Transcription factor, fungi	2217	9.05	44.255	2.28985	Up	0.883324
G649	27680285	27680285	ko00520	hypothetical protein	522	68.45	334.22	2.28768	Up	0.914628
G650	27679334	27679334	ko00500	hypothetical protein	1836	47.455	231.495	2.28635	Up	0.912202
G651	27676817		-	hypothetical protein	540	24.745	119.91	2.27674	Up	0.904387
G652	27681673		-	TRP-like family	1995	16.67	80.75	2.27621	Up	0.897641
G653	27672975		-	hypothetical protein	534	14.96	72.44	2.27568	Up	0.894875
G654	27672826	27672826	ko00500	Glycoside hydrolase, superfamily	1470	437.925	2112.83	2.27042	Up	0.919433
G655	27682158		-	hypothetical protein	228	77.12	371.345	2.26758	Up	0.914677
G656	27674533		-	hypothetical protein	357	8.42	40.44	2.26389	Up	0.879781
G657	27679919		-	Nse4	2259	17.55	84.255	2.26329	Up	0.897544
G658	27683747		-	Polyketide synthase, enoylreductase	1011	350.565	1669.7	2.25184	Up	0.918754
G659	27674351		-	Cupin 2, conserved barrel	573	10.26	48.775	2.24911	Up	0.884634
G660	27677007	27677007	ko00600 ko01100	Fatty acid hydroxylase	1269	113.51	539.095	2.24772	Up	0.916181
G661	27680984		-	hypothetical protein	1158	3.33	15.79	2.24542	Up	0.82683
G662	27674222		-	Peptidase aspartic, catalytic	1191	3.605	17.085	2.24466	Up	0.832508
G663	27677808		-	Protein of unknown function DUF3468	1824	7.56	35.81	2.2439	Up	0.87517
G664	27682475		-	Nucleic acid-binding, OB-fold	1497	117.425	554.445	2.2393	Up	0.916084
G665	27683178		-	hypothetical protein	2493	51.765	242.845	2.22999	Up	0.910697
G666	27678707		-	hypothetical protein	834	794.73	3715.56	2.22504	Up	0.918268
G667	27683430	27683430	ko00500 ko01100 ko01110	Alpha-amylase, C-terminal all beta	2070	7.51	35.04	2.22212	Up	0.873374
G668	27683189	27683189	ko04011	Carbohydrate-binding WSC, subgroup	870	13.33	62.135	2.22073	Up	0.889973
G669	27677996		-	hypothetical protein	1626	7.37	34.35	2.22057	Up	0.872792
G670	27681034		-	hypothetical protein	663	17.46	81.35	2.22009	Up	0.895991
G671	27680056	27680056	ko00900 ko01130	CAAX amino terminal protease	1017	18.47	85.985	2.2189	Up	0.896719
G672	27677624		-	Heavy metal-associated domain, HMA	240	98.62	457.68	2.21439	Up	0.914434
G673	27674343		-	Major facilitator superfamily domain, general substrate transporter	1218	28.45	131.985	2.21387	Up	0.903611
G674	27682525	27682525	ko00051 ko00254 ko00591 ko00650 ko01100	Potassium channel, voltage-dependent, beta subunit, KCNAB-like protein	1050	191.735	887.64	2.21086	Up	0.916375
G675	27678843	27678843	ko00051 ko00591 ko00650 ko01100	Aldo/keto reductase	1140	6.37	29.445	2.20866	Up	0.864735
G676	27681343		-	ATPase, AAA-type, core	2802	1606.88	7404.45	2.20414	Up	0.918026
G677	27681840		-	hypothetical protein	1683	6.265	28.735	2.19742	Up	0.863667
G678	27682445	27682445	ko00220 ko01100	Urea carboxylase	5490	5.59	25.575	2.19381	Up	0.857552
G679	27674873		-	hypothetical protein	435	26.4	120.64	2.1921	Up	0.902495
G680	27682625		-	hypothetical protein	639	367.94	1659.21	2.17295	Up	0.917589
G681	27673251	27673251	ko04111 ko04113 ko04120	hypothetical protein	1854	12.865	57.9	2.17011	Up	0.887498
G682	27676213	27676213	ko00260 ko00350 ko00360 ko00410 ko01100 ko01110	hypothetical protein	327	148.655	666.655	2.16497	Up	0.915405
G683	27683500		-	FMN-binding split barrel-like protein	792	7.66	34.335	2.16426	Up	0.872064
G684	27679629	27679629	ko00564 ko01100 ko01110	Phosphatidylserine decarboxylase-like protein	3303	44.475	199.34	2.16416	Up	0.90827
G685	27681532		-	hypothetical protein	918	4.09	18.325	2.16364	Up	0.835081
G686	27674861		-	Transcription factor Tfb4	924	138.985	622.46	2.16305	Up	0.915259
G687	27674007		-	hypothetical protein	1053	5.06	22.645	2.16198	Up	0.849544
G688	27681749	27681749	ko00620	hypothetical protein	1440	5.5	24.605	2.16145	Up	0.854446
G689	27683436		-	Proteolipid membrane potential modulator	465	115.805	517.625	2.16021	Up	0.914677
G690	27679543		-	Glutaredoxin	1077	68.78	306.435	2.15552	Up	0.911425
G691	27679527		-	Glutathione-dependent formaldehyde-activating enzyme/centromere protein V	411	112.88	502.795	2.15518	Up	0.914628
G692	27675126	27675126	ko04113	hypothetical protein	2613	9.31	41.42	2.15347	Up	0.878276
G693	27673624		-	Peptidase aspartic, catalytic	1200	122.445	544.23	2.15208	Up	0.914871
G694	27677592		-	Peptidase C12, ubiquitin carboxyl-terminal hydrolase 1	1416	26.565	117.76	2.14825	Up	0.901912
G695	27679054		-	hypothetical protein	534	8.495	37.61	2.14643	Up	0.87483
G696	27680726	27680726	ko00010 ko00071 ko00350 ko01100 ko01110 ko01130 ko01220	Polyketide synthase, enoylreductase	1104	3.65	16.115	2.14244	Up	0.825568
G697	27672922	27672922	ko04111 ko04113	hypothetical protein	1923	303.145	1333	2.1366	Up	0.917006
G698	27677589		-	hypothetical protein	1437	6.34	27.855	2.13538	Up	0.861289
G699	27680180		-	Transcription factor, fungi	2217	7.445	32.655	2.13296	Up	0.868909
G700	27675026		-	hypothetical protein	237	3.725	16.32	2.13133	Up	0.826053
G701	27674440		-	hypothetical protein	693	19.185	83.985	2.13015	Up	0.895409
G702	27674617	27674617	ko00230 ko00232 ko01100	Uricase	909	125.015	546.85	2.12904	Up	0.914483
G703	27678001		-	UDP/CMP-sugar transporter	1260	4.8	20.975	2.12756	Up	0.843962
G704	27674176	27674176	ko00190 ko01100 ko04145	Tetratricopeptide-like helical	3438	7.145	31.18	2.12562	Up	0.866337
G705	27683483	27683483	ko00910	Carbonic anhydrase	687	349.1	1521.51	2.12379	Up	0.916812
G706	27682077	27682077	ko04140	hypothetical protein	357	113.395	494.045	2.12329	Up	0.913997
G707	27675573		-	Copper homeostasis protein CutC	579	5.38	23.435	2.12299	Up	0.850709
G708	27680004		-	hypothetical protein	426	25.61	110.97	2.11539	Up	0.900116
G709	27678778	27678778	ko00900 ko01100 ko01110 ko01130	Terpenoid synthase	1113	50.865	220.2	2.11407	Up	0.908464
G710	27682976		-	hypothetical protein	3399	3.6	15.535	2.10945	Up	0.821394
G711	27679170		-	hypothetical protein	201	96.805	417.24	2.10772	Up	0.913075
G712	27682593	27682593	ko00680 ko01200	Glutathione-dependent formaldehyde-activating enzyme	576	8.28	35.66	2.1066	Up	0.872306
G713	27673064	27673064	ko00051 ko00513 ko00514 ko01100	Alpha-mannosyltransferase	1908	7.95	34.13	2.10201	Up	0.870171
G714	27677722		-	hypothetical protein	471	14.18	60.865	2.10176	Up	0.887401
G715	27677362		-	protein of unknown function DUF1709	4176	6.58	28.235	2.10133	Up	0.860804
G716	27680686	27680686	ko00564	Acyl transferase/acyl hydrolase/lysophospholipase	4386	19.845	85.07	2.09987	Up	0.894972
G717	27673139	27673139	ko00010 ko00071 ko00350 ko01100 ko01110 ko01130 ko01220	protein of unknown function DUF336	573	16.705	71.41	2.09585	Up	0.890701
G718	27676687		-	hypothetical protein	405	237.13	1013.52	2.09562	Up	0.915599
G719	27680563		-	hypothetical protein	1323	28.065	119.795	2.09372	Up	0.901087
G720	27683334		-	Bax inhibitor 1-like protein	1011	948.685	4045.07	2.09216	Up	0.916764
G721	27682652		-	hypothetical protein	420	3.74	15.93	2.09064	Up	0.822704
G722	27682220		-	Actin cortical patch SUR7/pH-response regulator PalI	750	29.065	123.415	2.08616	Up	0.901378
G723	27677616		-	hypothetical protein	303	16.76	71.005	2.0829	Up	0.890361
G724	27675536	27675536	ko03022 ko03040	Nucleotide-binding, alpha-beta plait	966	8.685	36.78	2.08232	Up	0.87284
G725	27674400		-	hypothetical protein	213	130.93	553.34	2.07937	Up	0.913755
G726	27681731	27681731	ko00561 ko01100	Aldo/keto reductase	894	284.68	1202.91	2.07912	Up	0.915793
G727	27673472		-	Transcription factor, fungi	1803	25.365	107.15	2.07872	Up	0.898855
G728	27678890	27678890	ko00562 ko01100 ko01130	Oxidoreductase, N-terminal	1683	10.61	44.81	2.0784	Up	0.879247
G729	27680142		-	Actin cortical patch SUR7/pH-response regulator PalI	1140	13.4	56.565	2.07768	Up	0.884877
G730	27683455	27683455	ko00100 ko01100 ko01110 ko01130	Methyltransferase type 11	1176	518.745	2183	2.07321	Up	0.916133
G731	27675625		-	Proteasome Inhibitor PI31	1086	50.325	211.685	2.07257	Up	0.907445
G732	27674621		-	Tat binding protein 1-interacting	636	3.135	13.145	2.06798	Up	0.804941
G733	27678219		-	hypothetical protein	1740	42.805	179.14	2.06524	Up	0.905504
G734	27675530	27675530	ko00230 ko01100	Adenosine/adenine deaminase	1098	18.435	76.915	2.06082	Up	0.89138
G735	27676953	27676953	ko03040 ko04111	hypothetical protein	2166	3.22	13.41	2.05818	Up	0.806542
G736	27680012		-	Carbon-nitrogen hydrolase	1152	10.21	42.49	2.05714	Up	0.87682
G737	27678425	27678425	ko00270 ko00450 ko01100 ko01110 ko01230	Cobalamin-independent methionine synthase	2304	477.705	1981.44	2.05236	Up	0.915405
G738	27675447	27675447	ko04146	ATP-grasp fold, subdomain 2	4446	3.855	15.92	2.04604	Up	0.820763
G739	27673443		-	Vacuolar protein sorting-associated protein 13, fungi	9489	10.745	44.325	2.04446	Up	0.877645
G740	27674796		-	Methyltransferase type 11	1182	27.11	111.65	2.04209	Up	0.898224
G741	27673845	27673845	ko00480	Glutathione S-transferase/chloride channel, C-terminal	780	27.77	114.045	2.038	Up	0.89866
G742	27676427		-	hypothetical protein	1074	4.245	17.41	2.03608	Up	0.827849
G743	27672938		-	Ada DNA repair, metal-binding	717	5.47	22.39	2.03324	Up	0.844884
G744	27679892		-	Acyl-CoA N-acyltransferase	1569	55.95	228.88	2.03238	Up	0.906766
G745	27682076	27682076	ko00860 ko01100 ko01110	Coproporphyrinogen III oxidase, aerobic	1317	254.86	1040.68	2.02975	Up	0.914046
G746	27678874	27678874	ko00910	hypothetical protein	1536	10.01	40.845	2.02872	Up	0.874296
G747	27683669	27683669	ko00230 ko01100 ko01110 ko01130	hypothetical protein	1368	3.905	15.925	2.0279	Up	0.820229
G748	27676549		-	Endoplasmic reticulum oxidoreductin 1	1839	176.615	717.495	2.02236	Up	0.912784
G749	27673642	27673642	ko04111	Zinc finger, C2H2	2178	13.74	55.465	2.0132	Up	0.882596
G750	27680274	27680274	ko00561 ko00680 ko01100 ko01200	Dihydroxyacetone kinase	1776	4.9	19.725	2.00917	Up	0.835517
G751	27675867		-	Protein of unknown function DUF77	330	37.655	151.505	2.00845	Up	0.902155
G752	27681579		-	hypothetical protein	2691	10.79	43.33	2.00567	Up	0.875849
G753	27679624	27679624	ko01100 ko01220	Transcription factor, fungi	1845	4.59	18.425	2.0051	Up	0.83047
G754	27680494		-	UDP-glucuronosyl/UDP-glucosyltransferase	4062	3.995	16.03	2.00451	Up	0.820083
G755	27674630		-	Zinc finger, ZZ-type	2475	65.97	264.34	2.00251	Up	0.907736
G756	27672825	27672825	ko00620 ko00640	NAD-dependent epimerase/dehydratase	1050	4.265	17.025	1.99704	Up	0.824985
G757	27678704	27678704	ko04011	hypothetical protein	1155	26.22	104.555	1.99552	Up	0.896379
G758	27675461		-	Peptidase S8/S53, subtilisin/kexin/sedolisin	1491	114.5	456.38	1.99489	Up	0.909823
G759	27673448	27673448	ko00051 ko00254 ko00591 ko00650 ko01100 ko01220	hypothetical protein	2778	16.015	63.75	1.993	Up	0.884731
G760	27673864		-	Transcription factor, fungi	1905	15.275	60.8	1.9929	Up	0.883421
G761	27674827	27674827	ko01100 ko01110 ko01130	Dienelactone hydrolase	771	3.82	15.045	1.97764	Up	0.812172
G762	27673396		-	Peptidase M28	2325	18.48	72.675	1.97549	Up	0.887206
G763	27683631		-	Frag1/DRAM/Sfk1	723	4.7	18.47	1.97445	Up	0.828771
G764	27676488		-	Pal1 cell morphology	651	40.545	159.28	1.97397	Up	0.901087
G765	27676881		-	Major facilitator superfamily domain, general substrate transporter	1518	6.66	26.055	1.96797	Up	0.850854
G766	27676830		-	hypothetical protein	1386	4.58	17.89	1.96573	Up	0.82649
G767	27680986		-	hypothetical protein	219	88.4	345.075	1.96479	Up	0.907202
G768	27683271		-	hypothetical protein	4080	3.605	14.065	1.96404	Up	0.806106
G769	27675490		-	hypothetical protein	1536	29.045	112.985	1.95977	Up	0.895554
G770	27680087	27680087	ko03018	hypothetical protein	843	22.125	85.97	1.95816	Up	0.890749
G771	27680660		-	Oxoglutarate/iron-dependent dioxygenase	1197	13.19	51.23	1.95754	Up	0.878276
G772	27674784		-	hypothetical protein	1182	5.785	22.445	1.95601	Up	0.841681
G773	27681577		-	hypothetical protein	1314	14.995	58.05	1.95281	Up	0.880897
G774	27679008		-	Glutathione S-transferase, N-terminal	732	18.615	72.025	1.95203	Up	0.88609
G775	27682989	27682989	ko00600	Ceramidase	699	25.03	96.815	1.95157	Up	0.892108
G776	27679998	27679998	ko04140	Autophagy-related protein 3	1092	49.69	192.1	1.95083	Up	0.902446
G777	27681180	27681180	ko00250 ko00460 ko01100 ko01110	L-asparaginase, type II	1140	5.285	20.35	1.94505	Up	0.834401
G778	27680837		-	hypothetical protein	408	47.26	181.955	1.94489	Up	0.901039
G779	27677940		-	Sodium/calcium exchanger membrane region	3381	7.235	27.815	1.9428	Up	0.853329
G780	27679137		-	hypothetical protein	1692	66.62	255.425	1.93887	Up	0.904387
G781	27678322		-	NADP oxidoreductase, coenzyme F420-dependent	990	14.585	55.87	1.93759	Up	0.879441
G782	27679557	27679557	ko04120	Ubiquitin-conjugating enzyme, E2	1341	8.6	32.925	1.93677	Up	0.861823
G783	27675665		-	hypothetical protein	654	10.705	40.95	1.93558	Up	0.870559
G784	27683301	27683301	ko02010	ABC transporter, integral membrane type 1	4281	6.195	23.61	1.93022	Up	0.843137
G785	27681910	27681910	ko00220 ko00250 ko00270 ko00330 ko00350 ko00360 ko00400 ko01100 ko01110 ko01130 ko01200 ko01210 ko01230	Proline oxidase	1443	5.245	19.965	1.92846	Up	0.831877
G786	27675804		-	hypothetical protein	972	131.33	498.63	1.92477	Up	0.908173
G787	27679007	27679007	ko00230 ko00250 ko01100 ko04146	Major facilitator superfamily domain, general substrate transporter	1899	10.96	41.605	1.92451	Up	0.870268
G788	27676186		-	Protein of unknown function DUF1857	486	74.85	283.44	1.92097	Up	0.904582
G789	27674561		-	hypothetical protein	747	14.025	53.085	1.9203	Up	0.877645
G790	27679398	27679398	ko00970	UDP-glucuronosyl/UDP-glucosyltransferase	2832	38.3	144.59	1.91655	Up	0.897447
G791	27676710		-	hypothetical protein	744	51.05	192.45	1.9145	Up	0.901087
G792	27680162		-	Major intrinsic protein	840	19.38	72.8	1.90937	Up	0.88478
G793	27673604		-	TspO/MBR-related protein	552	6.415	24.09	1.90891	Up	0.843477
G794	27677756	27677756	ko00920 ko01100	Phosphoadenosine phosphosulfate reductase CysH	924	32.945	123.37	1.90486	Up	0.894972
G795	27674412		-	Lysosomal cystine transporter	867	6.465	24.135	1.9004	Up	0.842895
G796	27674795		-	hypothetical protein	252	22.085	82.29	1.89765	Up	0.886915
G797	27682096		-	Aldo/keto reductase subgroup	888	147.37	547.19	1.8926	Up	0.907591
G798	27676681	27676681	ko00520	Inositolphosphorylceramide-B hydroxylase	1143	173.485	643.535	1.89121	Up	0.908173
G799	27683679		-	Aflatoxin biosynthesis regulatory protein	990	28.21	104.635	1.89109	Up	0.891235
G800	27682981		-	hypothetical protein	252	37.365	138.53	1.89044	Up	0.896137
G801	27681474	27681474	ko04111	Histidine phosphatase superfamily, clade-2	1725	11.28	41.77	1.8887	Up	0.869394
G802	27679606		-	Peptidase C14, caspase catalytic	807	20.185	74.605	1.88599	Up	0.884537
G803	27680629		-	Major intrinsic protein	930	31.81	117.49	1.88499	Up	0.893516
G804	27680911		-	Polyketide cyclase/dehydrase	438	31.36	115.77	1.88426	Up	0.893322
G805	27679127	27679127	ko00640	Pyruvate/Phosphoenolpyruvate kinase	786	7.76	28.635	1.88365	Up	0.852553
G806	27678169	27678169	ko00770 ko01100 ko01110	Amino acid transporter, transmembrane	1434	89.465	329.855	1.88244	Up	0.90429
G807	27679094	27679094	ko04011	CheY-like superfamily	4008	9.465	34.815	1.87903	Up	0.862551
G808	27681256		-	hypothetical protein	789	65.505	240.695	1.87753	Up	0.902106
G809	27683341		-	hypothetical protein	522	31.32	115	1.87648	Up	0.893128
G810	27681539		-	hypothetical protein	861	11.305	41.48	1.87545	Up	0.86886
G811	27679607		-	hypothetical protein	492	42.16	154.69	1.87543	Up	0.897544
G812	27674506		-	hypothetical protein	2466	15.075	55.26	1.87408	Up	0.877257
G813	27678519		-	Barwin-related endoglucanase	1287	51.345	187.745	1.87048	Up	0.89968
G814	27674043		-	Lysosomal cystine transporter	837	10.36	37.87	1.87003	Up	0.865754
G815	27682848	27682848	ko00010 ko01100 ko01110 ko01130 ko01200 ko01230	Phosphoglycerate kinase	1254	1038.38	3783.9	1.86554	Up	0.910406
G816	27675965	27675965	ko00010 ko00051 ko00052 ko00500 ko00520 ko01100 ko01110 ko01130 ko01200	Hexokinase, N-terminal	1881	14.335	52.23	1.86534	Up	0.875801
G817	27682400		-	hypothetical protein	2028	6.465	23.535	1.86409	Up	0.840613
G818	27676713	27676713	ko04144	C2 membrane targeting protein	1848	22.435	81.63	1.86335	Up	0.885847
G819	27673701		-	Glucose-repressible protein Grg1	216	587.89	2139	1.86332	Up	0.910115
G820	27680157	27680157	ko00250 ko00310 ko00350 ko00650 ko01100	Major facilitator superfamily domain, general substrate transporter	1680	21.375	77.69	1.8618	Up	0.884974
G821	27678915		-	hypothetical protein	327	393.355	1429.21	1.86131	Up	0.909726
G822	27676587		-	hypothetical protein	543	25.845	93.645	1.85732	Up	0.888905
G823	27676523		-	hypothetical protein	417	37.695	136.285	1.85418	Up	0.895166
G824	27673643		-	hypothetical protein	825	7.775	28.11	1.85417	Up	0.850757
G825	27675948		-	Peptidase aspartic, catalytic	1233	17.17	62.065	1.85389	Up	0.879441
G826	27681975		-	hypothetical protein	534	42.105	152.065	1.85262	Up	0.896768
G827	27676242	27676242	ko00380 ko00630 ko01110 ko01130 ko01200 ko04011 ko04146		2178	67.7	244.475	1.85246	Up	0.901864
G828	27675425		-	hypothetical protein	849	11.705	42.265	1.85234	Up	0.868715
G829	27678002		-	hypothetical protein	2256	12.555	45.28	1.85061	Up	0.871093
G830	27674316	27674316	ko04111	Zinc finger, C2H2	1815	39.255	141.425	1.84909	Up	0.895554
G831	27678101		-	Sulfatase	1770	29.835	107.385	1.84771	Up	0.891041
G832	27675818		-	hypothetical protein	1032	9.485	34	1.84182	Up	0.859882
G833	27680767	27680767	ko00480	Glutathione S-transferase/chloride channel, C-terminal	651	436.38	1563.12	1.84077	Up	0.909192
G834	27674437		-	Protein of unknown function DUF1687, fungi	462	208.175	745.325	1.84007	Up	0.907397
G835	27682928	27682928	ko00563	GPI mannosyltransferase	1353	25.345	90.645	1.83853	Up	0.887789
G836	27681578	27681578	ko00620	hypothetical protein	963	11.82	42.155	1.83447	Up	0.867987
G837	27673509		-	Ribonuclease E inhibitor RraA/Dimethylmenaquinone methyltransferase	729	4.48	15.955	1.83244	Up	0.810474
G838	27675741	27675741	ko00254	Alpha/beta hydrolase fold-3	1083	25.165	89.52	1.83079	Up	0.887449
G839	27677397		-	Zinc/iron permease	1497	17.515	62.245	1.82937	Up	0.878713
G840	27680143		-	hypothetical protein	1362	34.205	121.28	1.82606	Up	0.892933
G841	27681727		-	Proteinase inhibitor I78	240	32.505	114.975	1.82259	Up	0.891817
G842	27676302		-	hypothetical protein	2172	11.085	39.19	1.82188	Up	0.865754
G843	27678374		-	Insulin-induced protein family	1092	24.8	87.54	1.8196	Up	0.886624
G844	27676440	27676440	ko04140	Peptidase C54	1206	25.185	88.645	1.81547	Up	0.88677
G845	27681873		-	hypothetical protein	861	6.64	23.345	1.81386	Up	0.838284
G846	27678158	27678158	ko00230 ko00240 ko00760 ko01100 ko01110	5'-Nucleotidase/apyrase	2001	16.21	56.865	1.81066	Up	0.876189
G847	27680856	27680856	ko00430 ko00920	Taurine catabolism dioxygenase TauD/TfdA	1113	25.415	88.91	1.80667	Up	0.886575
G848	27676044	27676044	ko00500 ko01100	Zinc finger, RING-type	1668	35.36	123.605	1.80555	Up	0.892885
G849	27681816	27681816	ko00010 ko00051 ko00052 ko00500 ko00520 ko01100 ko01110 ko01130 ko01200	Hexokinase, N-terminal	1488	89.88	313.295	1.80145	Up	0.902155
G850	27677789		-	Eisosome protein 1	2586	44.245	153.955	1.79892	Up	0.895457
G851	27677406	27677406	ko03450	DNA polymerase family X	1902	4.185	14.56	1.79871	Up	0.801252
G852	27679119	27679119	ko00600 ko01100	Pyridoxal phosphate-dependent transferase, major region, subdomain 2	1707	19.63	68.225	1.79724	Up	0.880412
G853	27672936		-	Amidohydrolase 3	1614	6.3	21.895	1.79718	Up	0.833139
G854	27677745		-	Dimeric alpha-beta barrel	1143	10.99	38.17	1.79625	Up	0.86391
G855	27683005		-	hypothetical protein	768	9.325	32.215	1.78856	Up	0.855319
G856	27682095		-	Uncharacterized protein family UPF0061	1851	54.63	188.7	1.78833	Up	0.897447
G857	27683517	27683517	ko00230 ko00240	Nucleoside phosphatase GDA1/CD39	2142	17.73	61.23	1.78805	Up	0.877208
G858	27679038		-	hypothetical protein	2886	86.325	298.1	1.78795	Up	0.901718
G859	27682548	27682548	ko00260 ko00400 ko01100 ko01110 ko01230	hypothetical protein	1074	185.69	640.585	1.78649	Up	0.905941
G860	27682878	27682878	ko00564 ko00565 ko01100 ko01110 ko04144	Phospholipase D family	2592	9.305	31.955	1.77996	Up	0.854688
G861	27676068		-	Mitochondrial escape protein 2	2379	20.58	70.48	1.77597	Up	0.8808
G862	27676714		-	Zinc finger, RING-type	2874	17.855	61.135	1.77567	Up	0.877014
G863	27678594		-	hypothetical protein	252	11.99	41.05	1.77555	Up	0.865754
G864	27678714	27678714	ko01100 ko01110	Cytochrome P450	1272	17.4	59.485	1.77344	Up	0.876141
G865	27677629		-	Six-hairpin glycosidase	1989	29.355	100.05	1.76904	Up	0.88774
G866	27681644		-	Protein of unknown function DUF1399	2298	5.11	17.385	1.76645	Up	0.814987
G867	27678112		-	Propeptide, carboxypeptidase Y	1653	104.385	354.395	1.76344	Up	0.902009
G868	27678367		-	TB2/DP1/HVA22-related protein	984	19.705	66.845	1.76226	Up	0.878761
G869	27676894		-	Protein of unknown function DUF1349	768	14.055	47.67	1.762	Up	0.870316
G870	27673735		-	hypothetical protein	711	15.79	53.52	1.76107	Up	0.87318
G871	27676715		-	Leucine-rich repeat, cysteine-containing subtype	1818	14.4	48.62	1.75548	Up	0.870802
G872	27678022		-	hypothetical protein	222	42.505	143.37	1.75404	Up	0.89337
G873	27679045	27679045	ko00010 ko00040 ko00051 ko00561 ko00591 ko00650 ko01100 ko01110 ko01130 ko01220	Polyketide synthase, enoylreductase	996	40.81	137.555	1.75301	Up	0.892836
G874	27676772		-	C4-dicarboxylate transporter/malic acid transport protein	1182	51.62	173.5	1.74893	Up	0.895845
G875	27682054	27682054	ko00190 ko01100 ko04145	UspA	1857	13.755	46.2	1.74794	Up	0.868957
G876	27672781	27672781	ko00040 ko00061 ko00780 ko01040 ko01100 ko01212	Short-chain dehydrogenase/reductase SDR	927	13.85	46.41	1.74455	Up	0.868666
G877	27675801		-	Glycoside hydrolase, superfamily	1383	168.895	565.935	1.74451	Up	0.904485
G878	27674562	27674562	ko00970	Nucleic acid-binding, OB-fold	2904	192.165	643.14	1.74279	Up	0.905018
G879	27673405		-	hypothetical protein	2403	54.185	181.29	1.74233	Up	0.895991
G880	27673664		-	hypothetical protein	819	77.595	259.365	1.74095	Up	0.89968
G881	27674735		-	Protein of unknown function DUF2841	3153	12.145	40.53	1.73863	Up	0.864347
G882	27683676		-	Transcription factor, fungi	1593	5.475	18.26	1.73776	Up	0.818094
G883	27673445	27673445	ko03050	Armadillo-like helical	5889	41.06	136.535	1.73347	Up	0.89206
G884	27682946	27682946	ko00350 ko00561 ko00564 ko01100 ko01110	Phospholipid/glycerol acyltransferase	1248	19.155	63.665	1.73278	Up	0.876626
G885	27676711		-	Nucleotide-binding, alpha-beta plait	1779	348.3	1156.82	1.73176	Up	0.906232
G886	27676150	27676150	ko00561 ko00564 ko01100	Carboxylesterase, type B	1545	7.975	26.485	1.73162	Up	0.8427
G887	27675534	27675534	ko03022	TATA-box binding protein	789	89.295	296.545	1.7316	Up	0.900553
G888	27675710		-	Zinc finger, C2H2	3522	16.725	55.445	1.72905	Up	0.873471
G889	27677278	27677278	ko00260 ko00460 ko00630 ko00670 ko00680 ko01100 ko01110 ko01130 ko01200 ko01230	Patatin/Phospholipase A2-like protein	1890	15.925	52.78	1.7287	Up	0.872015
G890	27673321		-	Phytanoyl-CoA dioxygenase	948	11.995	39.73	1.7278	Up	0.86323
G891	27679635	27679635	ko00270 ko00480 ko01100	Glutamate-cysteine ligase catalytic subunit	2013	371.005	1224.33	1.72248	Up	0.906329
G892	27673384	27673384	ko00562 ko01100 ko01130	Oxidoreductase, N-terminal	1149	14.72	48.485	1.71976	Up	0.86988
G893	27677885	27677885	ko00230 ko01100	Amidohydrolase 1	1620	8.075	26.545	1.71691	Up	0.842603
G894	27678808	27678808	ko00230 ko01100	hypothetical protein	1053	34.65	113.82	1.71583	Up	0.889002
G895	27673852	27673852	ko00260 ko01100	Alcohol dehydrogenase, long-chain fatty	2244	5.68	18.645	1.71483	Up	0.819064
G896	27682585	27682585	ko04111	hypothetical protein	2223	60.875	199.475	1.71229	Up	0.896476
G897	27676684	27676684	ko00562 ko00564 ko01100 ko04070	CDP-alcohol phosphatidyltransferase	933	31.86	104.165	1.70905	Up	0.886672
G898	27673252		-	hypothetical protein	2121	25.22	82.405	1.70816	Up	0.88211
G899	27680783	27680783	ko00730 ko01100	Thiamin pyrophosphokinase, eukaryotic	1026	13.565	44.305	1.70758	Up	0.866045
G900	27677194		-	hypothetical protein	627	32.75	106.85	1.70602	Up	0.887012
G901	27673111		-	DNA photolyase, FAD-binding/Cryptochrome, C-terminal	2493	15.225	49.605	1.70404	Up	0.869734
G902	27678916	27678916	ko00230 ko00250 ko01100 ko04146	Major facilitator superfamily domain, general substrate transporter	1440	7.42	24.16	1.70313	Up	0.836148
G903	27682764		-	hypothetical protein	543	266.645	867.28	1.70158	Up	0.904873
G904	27676669	27676669	ko00564 ko01100	Choline kinase, N-terminal	2055	49.65	161.29	1.69979	Up	0.893807
G905	27677815	27677815	ko04141	HSP20-like chaperone	606	9056.92	29391.4	1.6983	Up	0.906863
G906	27681650		-	Calcium/calmodulin-dependent/calcium-dependent protein kinase	1815	40.42	131.14	1.69797	Up	0.890944
G907	27678565		-	FAD dependent oxidoreductase	1386	8.815	28.51	1.69344	Up	0.845176
G908	27676686	27676686	ko00330 ko00360 ko00380	hypothetical protein	849	34.955	113.01	1.69288	Up	0.887643
G909	27680830	27680830	ko00970	Uncharacterized protein family UPF0183	1668	23.715	76.51	1.68985	Up	0.879781
G910	27679031	27679031	ko00730 ko01100 ko04122	Pyridoxal phosphate-dependent transferase, major region, subdomain 2	1209	5.95	19.18	1.68864	Up	0.819501
G911	27677572	27677572	ko02010	CDR ABC transporter	4320	4.75	15.31	1.68847	Up	0.800912
G912	27674519	27674519	ko00051 ko01100	PfkB	648	5.235	16.865	1.68777	Up	0.808581
G913	27677111		-	hypothetical protein	354	10.815	34.83	1.6873	Up	0.855659
G914	27677605		-	Protein of unknown function DUF3752	744	56.665	182.155	1.68464	Up	0.894195
G915	27682245		-	LMBR1-like membrane protein	2043	13.825	44.43	1.68425	Up	0.864929
G916	27680625		-	hypothetical protein	954	904.585	2900.05	1.68075	Up	0.905844
G917	27675624		-	Acyl-CoA dehydrogenase, N-terminal	1542	24.07	77.065	1.67884	Up	0.879586
G918	27677178		-	hypothetical protein	516	52.575	168.27	1.67833	Up	0.89337
G919	27683116	27683116	ko03450	hypothetical protein	2577	4.785	15.31	1.67788	Up	0.800184
G920	27673166	27673166	ko04140	Autophagy-related protein 13	2937	8.625	27.54	1.67493	Up	0.84207
G921	27678142		-	hypothetical protein	1098	19.885	63.465	1.67428	Up	0.874199
G922	27682441	27682441	ko00052 ko00500 ko01100	Glycoside hydrolase, family 31	2997	7.38	23.545	1.67373	Up	0.832654
G923	27682410		-	Ion transport 2	2088	6.055	19.315	1.67352	Up	0.818822
G924	27680715		-	Transcription factor, fungi	1749	8.935	28.485	1.67266	Up	0.843817
G925	27673994	27673994	ko04111	protein of unknown function DUF3548	2439	18.635	59.25	1.6688	Up	0.872646
G926	27678705		-	hypothetical protein	945	9.865	31.29	1.66531	Up	0.849447
G927	27673008		-	Annexin, type fungal XIV	1680	73.045	231.66	1.66515	Up	0.896476
G928	27677816		-	Complex 1 LYR protein	240	98.885	313.565	1.66494	Up	0.898709
G929	27673310		-	hypothetical protein	810	108.95	345.18	1.66368	Up	0.899097
G930	27676260		-	Peptidase M13, neprilysin	3678	8.49	26.895	1.6635	Up	0.840419
G931	27679699		-	Heat shock protein DnaJ, N-terminal	1116	1053.99	3336.21	1.66234	Up	0.905261
G932	27678999		-	Bax inhibitor 1-like protein	813	21.71	68.56	1.65901	Up	0.876141
G933	27679871		-	Sodium/calcium exchanger membrane region	1347	24.935	78.625	1.65682	Up	0.879247
G934	27683735	27683735	ko03018	hypothetical protein	3576	17.365	54.695	1.65523	Up	0.870414
G935	27678830		-	Drug/metabolite transporter	1443	9.07	28.56	1.65482	Up	0.843234
G936	27679786	27679786	ko00010 ko01100 ko01110 ko01130 ko01200 ko01230	Glyceraldehyde/Erythrose phosphate dehydrogenase family	1014	4089.64	12871.2	1.6541	Up	0.905018
G937	27681940		-	Cell wall beta-glucan synthesis	810	15.76	49.57	1.6532	Up	0.86755
G938	27677851	27677851	ko00562 ko01100 ko04070	Inositol monophosphatase	879	313.14	977.74	1.64264	Up	0.902398
G939	27677800	27677800	ko00051 ko00520 ko01100 ko01110	Heat shock protein DnaJ, N-terminal	657	50.51	157.2	1.63796	Up	0.890167
G940	27683681		-	hypothetical protein	906	13.28	41.325	1.63776	Up	0.860513
G941	27679599	27679599	ko00380 ko01100	Indoleamine 2,3-dioxygenase	1440	502.585	1563.06	1.63693	Up	0.903514
G942	27673589		-	CheY-like superfamily	5520	17.185	53.395	1.63555	Up	0.868132
G943	27674698		-	Mediator complex, subunit Med12	4713	30.905	96	1.63519	Up	0.882256
G944	27682015	27682015	ko03008	protein of unknown function DUF4050	1218	61.39	190.68	1.63508	Up	0.892545
G945	27676063		-	hypothetical protein	1323	39.145	121.52	1.63429	Up	0.885799
G946	27682320		-	Transcription factor TFIIB	2232	28.37	88.025	1.63355	Up	0.879295
G947	27676382		-	hypothetical protein	645	9.49	29.25	1.62396	Up	0.841827
G948	27674874		-	Phosphatase tensin type	1635	44.835	138.19	1.62396	Up	0.887158
G949	27678861	27678861	ko02010 ko04146	ABC transporter, transmembrane domain, type 1	2118	17.63	54.33	1.62372	Up	0.867162
G950	27682661		-	FMN-binding split barrel-like protein	786	5.585	17.195	1.62236	Up	0.804941
G951	27678364	27678364	ko00500 ko01100	Glycoside hydrolase, superfamily	1494	11.22	34.35	1.61424	Up	0.849447
G952	27681976	27681976	ko04120	Ubiquitin-conjugating enzyme, E2	573	156.86	480.2	1.61416	Up	0.898175
G953	27676422	27676422	ko00760 ko01100	hypothetical protein	714	11.785	36.02	1.61185	Up	0.852019
G954	27677169		-	hypothetical protein	450	6.085	18.585	1.61081	Up	0.811105
G955	27674563	27674563	ko00254 ko00561 ko01100	Alpha/beta hydrolase fold-3	1008	92.675	282.195	1.60644	Up	0.894438
G956	27674674	27674674	ko00310	hypothetical protein	2373	16.435	49.795	1.59923	Up	0.86391
G957	27672834	27672834	ko00670 ko01100 ko01200	Methylenetetrahydrofolate reductase	1833	39.08	118.285	1.59776	Up	0.883324
G958	27679659	27679659	ko00051 ko00591 ko00650 ko01100	Aldo/keto reductase subgroup	795	17.995	54.335	1.59429	Up	0.865754
G959	27681040		-	hypothetical protein	852	19.65	59.32	1.59399	Up	0.868132
G960	27681426		-	ATPase, AAA-type, core	2778	32.2	97.04	1.59152	Up	0.879781
G961	27673243	27673243	ko04141	hypothetical protein	648	50.205	151.275	1.59127	Up	0.887061
G962	27678418	27678418	ko00051 ko00513 ko01100	hypothetical protein	1071	9.615	28.83	1.58421	Up	0.839206
G963	27682329		-	Mid2-like cell wall stress sensor	816	116.83	350.09	1.58332	Up	0.895215
G964	27673547		-	Fps/Fes/Fer/CIP4 homology	3792	6.855	20.5	1.5804	Up	0.816977
G965	27676113		-	TLDc	1914	8.04	23.92	1.57295	Up	0.824597
G966	27679219	27679219	ko00254 ko00270 ko01100 ko01110	Alpha/beta hydrolase fold-3	3744	6.695	19.905	1.57197	Up	0.811687
G967	27676472	27676472	ko00564 ko00565 ko01100 ko01110 ko04144	hypothetical protein	1095	20.155	59.76	1.56804	Up	0.865026
G968	27678133		-	Zinc finger, PHD-finger	888	32.07	95.03	1.56716	Up	0.875849
G969	27678460	27678460	ko04130 ko04145	t-SNARE	816	28.655	84.9	1.56698	Up	0.873374
G970	27681222	27681222	ko04113	Ubiquitin-associated domain (UBA)	2373	52.19	154.505	1.56581	Up	0.884003
G971	27675382		-	hypothetical protein	1947	21.63	63.87	1.5621	Up	0.866531
G972	27674782		-	Zinc finger, C2H2	2469	64.855	191.405	1.56134	Up	0.886575
G973	27679028		-	FMN-binding split barrel-like protein	852	24.2	71.405	1.56102	Up	0.869249
G974	27682775	27682775	ko00270 ko01100 ko01110 ko01230	S-adenosylmethionine synthetase superfamily	1164	302.37	891.36	1.55969	Up	0.896137
G975	27677377		-	Protein of unknown function DUF788, TMEM208	516	50.885	149.685	1.55662	Up	0.883372
G976	27678347		-	Zinc finger, RING-type	1548	96.175	282.91	1.55661	Up	0.890361
G977	27679615		-	hypothetical protein	699	9.685	28.475	1.55587	Up	0.834789
G978	27681540		-	hypothetical protein	654	1928.92	5667.45	1.55491	Up	0.897981
G979	27679995	27679995	ko00510 ko01100	Glycosyl transferase, family 2	2154	29.59	86.93	1.55474	Up	0.873374
G980	27676322	27676322	ko03440 ko03450	Major facilitator superfamily domain, general substrate transporter	1611	6.16	18.065	1.55219	Up	0.802854
G981	27683214		-	Protein of unknown function DUF3602	489	28.27	82.745	1.5494	Up	0.872209
G982	27676225		-	Zinc finger, AN1-type	966	2459.71	7188.49	1.5472	Up	0.89803
G983	27682627		-	Acyl-CoA N-acyltransferase	648	32.36	94.3	1.54305	Up	0.874054
G984	27677173		-	Protein of unknown function DUF1857	483	55.075	160.38	1.54202	Up	0.882935
G985	27677943		-	hypothetical protein	1539	31.18	90.77	1.54159	Up	0.873083
G986	27673590		-	Heat shock protein DnaJ, N-terminal	918	29.39	85.455	1.53984	Up	0.871918
G987	27680579		-	hypothetical protein	1317	43.225	125.645	1.53942	Up	0.879586
G988	27680597		-	Root hair defective 3 GTP-binding	2643	69.445	201.82	1.53913	Up	0.885847
G989	27679185		-	Peptidase S8/S53, subtilisin/kexin/sedolisin	1926	18.415	53.29	1.53298	Up	0.859154
G990	27681944		-	Major facilitator superfamily domain, general substrate transporter	2277	21.72	62.85	1.53289	Up	0.863425
G991	27682978	27682978	ko00010 ko00030 ko00051 ko00680 ko01100 ko01110 ko01130 ko01200	Fructose-1,6-bisphosphatase class 1/Sedoheputulose-1,7-bisphosphatase	1053	363.9	1052.62	1.53237	Up	0.894147
G992	27676685		-	hypothetical protein	150	43.25	124.9	1.53	Up	0.87813
G993	27683446	27683446	ko00750 ko01100	Pyridoxamine 5'-phosphate oxidase	1461	106.14	305.915	1.52716	Up	0.888662
G994	27675481		-	hypothetical protein	2007	69.47	200.195	1.52694	Up	0.884488
G995	27678767		-	Zinc finger, C2H2	756	68.875	198.48	1.52694	Up	0.884294
G996	27674260		-	Amino acid/polyamine transporter I	1752	11.595	33.34	1.52375	Up	0.839255
G997	27675162	27675162	ko00620 ko00640	Protein of unknown function DUF3425	1458	31.035	89.185	1.5229	Up	0.870074
G998	27677314	27677314	ko03450	hypothetical protein	2202	33.415	95.925	1.52141	Up	0.871772
G999	27677694		-	Major facilitator superfamily domain, general substrate transporter	1506	25.825	74	1.51876	Up	0.866142
G1000	27681016		-	hypothetical protein	705	7.985	22.86	1.51746	Up	0.815958
G1001	27678021		-	Vacuole morphology and inheritance protein 14	2844	14.87	42.565	1.51726	Up	0.850466
G1002	27680953		-	TRP-like family	2136	7.39	21.11	1.51428	Up	0.809891
G1003	27675936		-	hypothetical protein	1323	31.445	89.8	1.51388	Up	0.869443
G1004	27678600		-	hypothetical protein	753	10.665	30.44	1.51308	Up	0.833333
G1005	27676176		-	hypothetical protein	801	40.415	115.35	1.51306	Up	0.874151
G1006	27682175	27682175	ko00010 ko00680 ko01100 ko01110 ko01130 ko01200 ko01230 ko03018	Enolase, C-terminal	2835	8.665	24.65	1.50832	Up	0.82052
G1007	27679990		-	hypothetical protein	168	93.47	265.085	1.50388	Up	0.884488
G1008	27677547	27677547	ko04011 ko04113	hypothetical protein	801	15.095	42.635	1.49797	Up	0.848913
G1009	27675077	27675077	ko00561 ko01100	Arrestin-like, N-terminal	2805	21.26	59.895	1.49429	Up	0.858183
G1010	27677495	27677495	ko00860 ko01100 ko01110	hypothetical protein	1182	132.285	370.32	1.48512	Up	0.885653
G1011	27678172	27678172	ko04011	CheY-like superfamily	3231	16.275	45.46	1.48194	Up	0.849156
G1012	27674036		-	NGG1p interacting factor 3, NIF3	342	8.97	25.015	1.47961	Up	0.818433
G1013	27676075		-	Oligopeptide transporter OPT superfamily	2373	27.24	75.87	1.4778	Up	0.86357
G1014	27682660	27682660	ko00531 ko01100	Alkaline phosphatase-like, alpha/beta/alpha	2682	29.775	82.84	1.47623	Up	0.86522
G1015	27682458		-	ABC transporter, integral membrane type 1	2343	140.61	391.045	1.47564	Up	0.885459
G1016	27682614	27682614	ko04144 ko04145	Uncharacterized protein	2010	55.03	152.88	1.47411	Up	0.876335
G1017	27675084	27675084	ko00620 ko03040	SPla/RYanodine receptor SPRY	2202	37.405	103.86	1.47334	Up	0.869734
G1018	27674353	27674353	ko00564	Glycerophosphoryl diester phosphodiesterase	1032	63.155	175.35	1.47327	Up	0.878228
G1019	27675412	27675412	ko00260 ko00400 ko01100 ko01110 ko01230	hypothetical protein	966	15.275	42.375	1.47204	Up	0.846535
G1020	27676717		-	Pirin	1116	23.795	65.87	1.46896	Up	0.859348
G1021	27676257		-	hypothetical protein	375	20.925	57.865	1.46746	Up	0.856193
G1022	27673158	27673158	ko04144 ko04145	Zinc finger, FYVE/PHD-type	2133	45.145	124.775	1.46669	Up	0.872986
G1023	27677526		-	Neuraminidase	1179	40.39	111.035	1.45894	Up	0.870268
G1024	27681619		-	Major facilitator superfamily domain, general substrate transporter	1716	11.77	32.25	1.45418	Up	0.831586
G1025	27681227		-	hypothetical protein	642	12.035	32.965	1.4537	Up	0.832799
G1026	27682500		-	Protein phosphatase inhibitor 2 (IPP-2)	891	78.27	213.3	1.44635	Up	0.87881
G1027	27678932		-	hypothetical protein	3024	18.29	49.835	1.4461	Up	0.850272
G1028	27676709	27676709	ko04113		1773	7.775	21.13	1.44238	Up	0.804067
G1029	27681763		-	hypothetical protein	630	36.285	98.395	1.43921	Up	0.866919
G1030	27676009	27676009	ko00061 ko00780 ko01040 ko01100 ko01212	Short-chain dehydrogenase/reductase SDR	735	10.68	28.905	1.43641	Up	0.824791
G1031	27679484	27679484	ko04120	Crotonase, core	819	35.51	95.53	1.42773	Up	0.865948
G1032	27674951	27674951	ko00460 ko00500 ko01100 ko01110	Glycoside hydrolase, superfamily	3198	15.395	41.36	1.42577	Up	0.843137
G1033	27683248		-	hypothetical protein	1146	206.385	553.79	1.424	Up	0.885411
G1034	27678829		-	Aldo/keto reductase	1047	52.695	141.365	1.42369	Up	0.873083
G1035	27683076		-	hypothetical protein	1929	14.94	40.065	1.42316	Up	0.84139
G1036	27676969	27676969	ko03013	hypothetical protein	1782	26.62	71.16	1.41856	Up	0.858765
G1037	27675013		-	hypothetical protein	273	13.89	37.09	1.41698	Up	0.837168
G1038	27679001	27679001	ko00072 ko00240 ko00260 ko00650 ko01100	Short-chain dehydrogenase/reductase SDR	954	12.725	33.775	1.40829	Up	0.831926
G1039	27672744	27672744	ko03050	Branched-chain alpha-ketoacid dehydrogenase kinase/Pyruvate dehydrogenase kinase, N-terminal	1386	23.755	62.9	1.40483	Up	0.855077
G1040	27673463	27673463	ko00230 ko00232 ko01100 ko01110 ko04146	FAD-binding, type 2	4077	9.08	24.035	1.40437	Up	0.810425
G1041	27675517		-	hypothetical protein	1614	21.17	56	1.40341	Up	0.851873
G1042	27680713	27680713	ko00230 ko00240 ko00760 ko01100 ko01110	Survival protein SurE-like phosphatase/nucleotidase	888	24.51	64.735	1.40118	Up	0.855756
G1043	27674816		-	Cyanovirin-N	333	45.36	119.66	1.39945	Up	0.868375
G1044	27679730		-	Polyketide synthase, enoylreductase	1134	10.17	26.8	1.39791	Up	0.818045
G1045	27675759	27675759	ko00190	ATPase, P-type, K/Mg/Cd/Cu/Zn/Na/Ca/Na/H-transporter	2982	846.62	2229.36	1.39685	Up	0.887837
G1046	27676885	27676885	ko04146	Mpv17/PMP22	717	92.31	242.975	1.39625	Up	0.878567
G1047	27681544		-	Zinc finger, NHR/GATA-type	1536	32.495	85.23	1.39114	Up	0.86158
G1048	27677627	27677627	ko04120	Zinc finger, CHY-type	1662	39.015	102.285	1.39049	Up	0.865414
G1049	27678159		-	Histidine phosphatase superfamily, clade-1	1788	98.255	257.36	1.38919	Up	0.878761
G1050	27679707		-	Coiled-coil domain-containing protein 56	219	337.865	883.965	1.38754	Up	0.885459
G1051	27675823		-	Concanavalin A-like lectin/glucanase, subgroup	1101	58.705	153.145	1.38334	Up	0.871821
G1052	27675493	27675493	ko03040	Stress-responsive protein Ish1	1539	50.98	132.685	1.38	Up	0.869491
G1053	27674372	27674372	ko00520 ko01100	Glycoside hydrolase, superfamily	1137	8.635	22.43	1.37716	Up	0.804019
G1054	27676975		-	Vacuolar protein sorting-associated, VPS28	708	16.415	42.63	1.37685	Up	0.84139
G1055	27682300		-	hypothetical protein	1215	53.005	137.55	1.37576	Up	0.870122
G1056	27674883	27674883	ko03010	hypothetical protein	513	26.975	69.785	1.37129	Up	0.855319
G1057	27679340		-	Flavocytochrome c	1866	101	261.135	1.37044	Up	0.877548
G1058	27683043		-	protein of unknown function DUF2263	1008	11.215	28.995	1.37037	Up	0.820472
G1059	27675284		-	DJ-1 domain, InhA-type	717	11.395	29.415	1.36815	Up	0.821491
G1060	27672782	27672782	ko00360 ko00561 ko00564 ko01100 ko01110 ko03013 ko03040	Short-chain dehydrogenase/reductase SDR	891	13.75	35.395	1.36411	Up	0.831004
G1061	27676180		-	hypothetical protein	597	307.795	792.25	1.36399	Up	0.882984
G1062	27681841	27681841	ko04122	Redoxin	513	4019.45	10334.3	1.36237	Up	0.885508
G1063	27675717		-	hypothetical protein	2241	11.575	29.715	1.36018	Up	0.82086
G1064	27680988		-	Vacuolar protein sorting-associated protein 62	1887	52.47	134.57	1.35879	Up	0.868181
G1065	27673782		-	Multi antimicrobial extrusion protein	1968	15.125	38.705	1.35558	Up	0.834498
G1066	27683270	27683270	ko00240 ko00450	Pyridine nucleotide-disulfide oxidoreductase, class-II	1005	289.5	740.01	1.35398	Up	0.882207
G1067	27682637		-	hypothetical protein	1341	34.135	86.94	1.34877	Up	0.859008
G1068	27682056	27682062	ko00230 ko00240 ko01100 ko03020	hypothetical protein	2217	27.46	69.79	1.34569	Up	0.853815
G1069	27675901		-	Chitin synthase III catalytic subunit	852	12.02	30.54	1.34526	Up	0.82154
G1070	27679411		-	Lipase, GDSL	645	28.61	72.605	1.34355	Up	0.853766
G1071	27674319		-	Sodium/calcium exchanger membrane region	3090	12.345	31.195	1.33739	Up	0.821879
G1072	27680432	27680432	ko00052 ko01100	Transcription factor, fungi	3045	42.835	108.015	1.33437	Up	0.862308
G1073	27679888		-	hypothetical protein	747	12.96	32.64	1.33258	Up	0.824015
G1074	27677960		-	hypothetical protein	2322	11.58	29.01	1.32492	Up	0.816686
G1075	27677907		-	FAD dependent oxidoreductase	1311	23.535	58.95	1.32468	Up	0.847894
G1076	27674277	27674277	ko00051 ko00591 ko00650 ko01100	Aldo/keto reductase	1419	28.49	71.325	1.32395	Up	0.852601
G1077	27682865	27682865	ko00260 ko01100	Glucose-methanol-choline oxidoreductase	1782	23.325	58.335	1.32248	Up	0.847602
G1078	27679049	27679049	ko00500	hypothetical protein	1143	185.355	462.98	1.32066	Up	0.878422
G1079	27683244		-	Smooth muscle protein/calponin	1947	37.675	94.08	1.32028	Up	0.859008
G1080	27677766	27677766	ko03030 ko03410 ko03420 ko03430	ThiJ/PfpI	708	53.845	134.25	1.31804	Up	0.865706
G1081	27680622	27680622	ko00620 ko00860 ko01100 ko01110	Short-chain dehydrogenase/reductase SDR	888	24.885	61.785	1.31198	Up	0.848185
G1082	27681786	27681786	ko00270 ko01100	Adenosylhomocysteinase	1347	328.3	814.95	1.3117	Up	0.880023
G1083	27682304	27682304	ko00010 ko00030 ko00051 ko00680 ko01100 ko01110 ko01130 ko01200 ko01230	Ketose-bisphosphate aldolase, class-II	1083	1707.88	4239.4	1.31165	Up	0.882353
G1084	27677609		-	Protein phosphatase inhibitor	558	49.005	121.61	1.31126	Up	0.862697
G1085	27677680	27677680	ko00860 ko01100 ko01110	hypothetical protein	1308	22.73	56.395	1.31097	Up	0.846001
G1086	27679628	27679628	ko03018	General substrate transporter	1461	14.58	36.16	1.3104	Up	0.828383
G1087	27676342		-	Sin3 binding protein	1095	12.61	31.255	1.30952	Up	0.819889
G1088	27681074	27681074	ko00051	Mannitol dehydrogenase, C-terminal	1539	54.765	135.36	1.30548	Up	0.864881
G1089	27674155		-	hypothetical protein	1554	69.97	172.445	1.30133	Up	0.868035
G1090	27682674		-	Cell wall beta-glucan synthesis	756	1042.24	2562.97	1.29812	Up	0.881868
G1091	27678116	27678116	ko00290 ko00660 ko01100 ko01110 ko01210 ko01230	Isopropylmalate dehydrogenase	1782	16.71	41.075	1.29755	Up	0.833576
G1092	27678319	27678319	ko01100 ko01220	Transcription factor, fungi	2454	25.265	62.08	1.29699	Up	0.847651
G1093	27681437	27681437	ko00561 ko01100 ko04144	Lipase, class 3	918	42.795	104.83	1.29254	Up	0.859348
G1094	27679125		-	Protein of unknown function DUF155	2217	30.255	73.65	1.28351	Up	0.850903
G1095	27677398		-	Extracellular Endonuclease, subunit A	978	103.53	251.99	1.28332	Up	0.871772
G1096	27673858		-	Ppx/GppA phosphatase	1788	36.45	88.615	1.28163	Up	0.855319
G1097	27682495		-	Autophagy-related protein 1010	630	11.56	28.1	1.28143	Up	0.81159
G1098	27680580		-	Chitin synthase III catalytic subunit	987	105.075	254.68	1.27727	Up	0.871821
G1099	27683503	27683503	ko00130 ko00270 ko00300 ko00350 ko00360 ko00380 ko00400 ko01100 ko01110 ko01130 ko01210 ko01230	Pyridoxal phosphate-dependent transferase, major region, subdomain 1	1716	20.4	49.33	1.2739	Up	0.83906
G1100	27682305		-	hypothetical protein	207	1660.91	4011.03	1.272	Up	0.88046
G1101	27672772		-	hypothetical protein	1458	11.45	27.61	1.26984	Up	0.809406
G1102	27676674	27676674	ko00562 ko01100 ko04070	Inositol phosphatase	2949	23.74	57.235	1.26958	Up	0.844011
G1103	27676429		-	hypothetical protein	747	14.01	33.76	1.26886	Up	0.821248
G1104	27682080	27682080	ko03015	RNA polymerase II, large subunit, CTD	1881	43.28	104.005	1.26488	Up	0.856533
G1105	27683091		-	hypothetical protein	1446	41.18	98.955	1.26483	Up	0.855416
G1106	27674382		-	Protein phosphatase methylesterase, eukaryotic	1218	21.47	51.41	1.25973	Up	0.838915
G1107	27682443		-	hypothetical protein	1911	20.92	49.965	1.25604	Up	0.837944
G1108	27682334	27682334	ko04146	Pex19 protein	1176	102.235	244.08	1.25546	Up	0.869491
G1109	27677862	27677862	ko00970 ko01100	Amidase	1512	72.575	173.09	1.25398	Up	0.864298
G1110	27678034	27678034	ko04141	hypothetical protein	2253	11.94	28.465	1.25339	Up	0.808921
G1111	27673575		-	Protein of unknown function DUF3210	2901	81.9	195.21	1.25309	Up	0.865851
G1112	27678543		-	Transcription factor IIIC, subunit 5	2211	49.915	118.79	1.25087	Up	0.858134
G1113	27679891	27679891	ko00230 ko00330 ko01100 ko01110 ko01130 ko01230	Ornithine cyclodeaminase/mu-crystallin	1440	25.16	59.74	1.24757	Up	0.8427
G1114	27681690		-	AGC-kinase, C-terminal	2679	54.73	129.765	1.2455	Up	0.859251
G1115	27680657	27680657	ko04144 ko04145	Small GTPase superfamily, Ras type	960	12.495	29.605	1.24449	Up	0.810474
G1116	27673528		-	Transcription factor, fungi	1266	30.435	72.1	1.24427	Up	0.846632
G1117	27682012		-	hypothetical protein	2538	34.58	81.76	1.24146	Up	0.849592
G1118	27682052	27682052	ko00740 ko01100	CMP/dCMP deaminase, zinc-binding	684	59.075	139.465	1.23928	Up	0.860124
G1119	27675324		-	Vacuolar protein sorting 55	387	42.38	99.915	1.23732	Up	0.853766
G1120	27673743		-	Protein of unknown function DUF3425	939	17.33	40.72	1.23247	Up	0.826247
G1121	27683316		-	hypothetical protein	2238	13.535	31.71	1.22824	Up	0.813095
G1122	27675376		-	hypothetical protein	858	15.12	35.405	1.22749	Up	0.819647
G1123	27675871	27675871	ko01100 ko01220	hypothetical protein	918	31.605	73.945	1.2263	Up	0.846098
G1124	27681055	27681055	ko00190	Calcium-binding EF-hand	2055	74.235	173.535	1.22506	Up	0.862502
G1125	27681830		-	Protein of unknown function DUF1348	471	14.28	33.355	1.22391	Up	0.815279
G1126	27674091		-	Karyogamy protein, KAR9	3084	20.99	48.955	1.22175	Up	0.834061
G1127	27678935		-	Leucine-rich repeat, cysteine-containing subtype	2772	12.335	28.765	1.22156	Up	0.806688
G1128	27676791		-	hypothetical protein	756	15.755	36.725	1.22095	Up	0.820763
G1129	27679336	27679336	ko00620	Succinate CoA transferase	1578	405.865	945.505	1.22009	Up	0.874248
G1130	27673074		-	TMS membrane protein/tumor differentially expressed protein	1305	60.16	139.84	1.2169	Up	0.858668
G1131	27677597		-	Protein of unknown function DUF1752, fungi	1443	89.085	205.23	1.20399	Up	0.863133
G1132	27678314		-	Actin-binding FH2	1926	40.64	93.315	1.19921	Up	0.849641
G1133	27676842		-	YAP-binding/Alf4/Glomulin	1938	24.81	56.945	1.19865	Up	0.837362
G1134	27676486		-	hypothetical protein	741	50.55	115.92	1.19735	Up	0.854203
G1135	27682758	27682758	ko00561 ko01100	HAD-superfamily hydrolase, subfamily IA, variant 3	714	94.185	215.79	1.19606	Up	0.86357
G1136	27678875	27678875	ko00910	Nitrite reductase [NAD(P)H] large subunit, NirD	3252	87.425	199.985	1.19377	Up	0.86226
G1137	27677292		-	Aldolase-type TIM barrel	840	40.625	92.835	1.1923	Up	0.849107
G1138	27680949	27680949	ko00730 ko01100	Thiazole biosynthetic enzyme Thi4 family	993	181.115	413.71	1.19171	Up	0.868715
G1139	27675542		-	cAMP/cGMP-dependent protein kinase	1245	141.105	322.16	1.19101	Up	0.867162
G1140	27676463	27676463	ko04011 ko04113	Small GTPase superfamily, Rho type	840	50.48	114.955	1.18729	Up	0.853621
G1141	27677865		-	Snf7	1656	297.785	677.75	1.18648	Up	0.871675
G1142	27678134		-	hypothetical protein	1824	13	29.575	1.18587	Up	0.805717
G1143	27681262	27681262	ko00760 ko01100	ATP-NAD kinase, PpnK-type, alpha/beta	1890	131.04	298.01	1.18535	Up	0.866482
G1144	27674645		-	hypothetical protein	867	19.505	44.355	1.18525	Up	0.827558
G1145	27680968	27680968	ko00010 ko00071 ko00350 ko01100 ko01110 ko01130 ko01220	Polyketide synthase, enoylreductase	1023	51.58	117.265	1.18489	Up	0.853329
G1146	27682612		-	Major facilitator superfamily domain, general substrate transporter	2976	27.055	61.48	1.18422	Up	0.838624
G1147	27680286		-	hypothetical protein	2808	82.815	188.115	1.18365	Up	0.86061
G1148	27674675		-	Zinc finger, DHHC-type, palmitoyltransferase	1830	28.725	65.2	1.18257	Up	0.839885
G1149	27672830		-	MD-2-related lipid-recognition	525	93.06	211.025	1.18118	Up	0.862357
G1150	27677719		-	hypothetical protein	2040	21.67	48.96	1.1759	Up	0.831198
G1151	27677632		-	Peptidase S10, serine carboxypeptidase	1863	47.605	107.385	1.17361	Up	0.850709
G1152	27677590		-	hypothetical protein	4470	30.04	67.645	1.1711	Up	0.840371
G1153	27682656		-	hypothetical protein	4731	20.735	46.635	1.16935	Up	0.828528
G1154	27680061	27680061	ko00630 ko00680 ko01100 ko01200	D-isomer specific 2-hydroxyacid dehydrogenase, NAD-binding	1245	67.31	150.675	1.16255	Up	0.855999
G1155	27676613		-	hypothetical protein	2526	13.75	30.75	1.16115	Up	0.805475
G1156	27673574		-	Zinc finger, RING-CH-type	1482	36.845	82.24	1.15837	Up	0.843817
G1157	27683174	27683174	ko00510 ko00513 ko01100 ko04141	Glycoside hydrolase, family 47	2754	25.64	57.105	1.15522	Up	0.834255
G1158	27678428		-	hypothetical protein	1218	17.02	37.805	1.15135	Up	0.816395
G1159	27679129	27679129	ko04111	Zinc finger, C2H2	1323	43.905	97.36	1.14894	Up	0.846874
G1160	27680011		-	hypothetical protein	873	91.38	202.185	1.14573	Up	0.859493
G1161	27677294		-	Uncharacterized protein family UPF0261	4305	20.38	45	1.14277	Up	0.823918
G1162	27672768		-	hypothetical protein	1455	79.805	175.915	1.14033	Up	0.856824
G1163	27681419	27681419	ko03440	hypothetical protein	2382	64.78	142.72	1.13957	Up	0.853475
G1164	27675169		-	Uncharacterized protein family UPF0662	1329	73.59	161.855	1.13712	Up	0.855902
G1165	27676886		-	Defective-in-cullin neddylation protein	810	93.44	205.255	1.13531	Up	0.858959
G1166	27675431		-	Vacuolar import/degradation protein Vid24	921	23.99	52.685	1.13496	Up	0.829111
G1167	27673089		-	Inner nuclear membrane protein MAN1	2199	35.755	77.62	1.11828	Up	0.838721
G1168	27674097		-	hypothetical protein	324	32.085	69.64	1.11802	Up	0.836197
G1169	27674922		-	ATPase, AAA-type, core	3351	186.09	403.505	1.11659	Up	0.863036
G1170	27676730	27676730	ko00380 ko01100	3-hydroxyanthranilic acid dioxygenase	579	147.235	318.83	1.11467	Up	0.860367
G1171	27677520	27677520	ko03050	DNA replication/checkpoint protein	1656	32.06	69.395	1.11406	Up	0.835129
G1172	27681664		-	Arrestin-like, N-terminal	2265	26.245	56.805	1.11398	Up	0.829159
G1173	27680228	27680228	ko00250 ko00260 ko00630 ko00680 ko01100 ko01110 ko01130 ko01200 ko04146	Pyridoxal phosphate-dependent transferase, major region, subdomain 2	1461	483.265	1044.72	1.11223	Up	0.866628
G1174	27677764	27677764	ko04011	Transcription factor, MADS-box	1785	29.22	63.145	1.11171	Up	0.832848
G1175	27678056		-	hypothetical protein	459	26.79	57.755	1.10825	Up	0.829693
G1176	27676462		-	hypothetical protein	864	403.055	868.545	1.10762	Up	0.866191
G1177	27675277		-	Protein of unknown function DUF1183, TMEM66	951	23.075	49.68	1.10633	Up	0.825034
G1178	27679473		-	hypothetical protein	777	33.015	70.72	1.099	Up	0.834935
G1179	27677479		-	Vacuolar import/degradation, Vid27-like protein	2403	39.475	84.52	1.09835	Up	0.839255
G1180	27675868		-	hypothetical protein	3630	23.48	50.14	1.09453	Up	0.822607
G1181	27676818		-	Gelsolin	1179	83.155	177.495	1.0939	Up	0.851388
G1182	27677496		-	hypothetical protein	678	186.15	396.14	1.08954	Up	0.85959
G1183	27675375		-	hypothetical protein	1698	20.09	42.695	1.08759	Up	0.814793
G1184	27674634	27674634	ko03018	Ribosomal protein L27	1179	56.085	119.175	1.08739	Up	0.844496
G1185	27674154		-	hypothetical protein	1101	40.52	85.965	1.08512	Up	0.837459
G1186	27681138		-	UV radiation resistance protein/autophagy-related protein 14	1530	23.445	49.595	1.08091	Up	0.820714
G1187	27681395	27681395	ko04144	EPS15 homology (EH)	1491	26.8	56.615	1.07895	Up	0.824985
G1188	27679963		-	hypothetical protein	3015	31.105	65.7	1.07875	Up	0.829887
G1189	27682906	27682906	ko01040 ko01212	Fatty acid desaturase, type 1, core	1368	1017.11	2141.81	1.07435	Up	0.864007
G1190	27674713		-	Protein of unknown function DUF2406	1059	157.25	330.31	1.07076	Up	0.856387
G1191	27683102		-	Dimeric alpha-beta barrel	324	74.125	154.93	1.06358	Up	0.845855
G1192	27678515		-	hypothetical protein	543	54.525	113.85	1.06214	Up	0.839885
G1193	27680358	27680358	ko00310 ko04144	hypothetical protein	2055	26.1	54.29	1.05664	Up	0.821442
G1194	27681126		-	Chitin synthesis regulation, Congo red resistance, RCR protein	447	90.095	186.34	1.04842	Up	0.846195
G1195	27677944	27677944	ko00860 ko04141	Ubiquitin fusion degradation protein UFD1	2301	200.88	415.35	1.04799	Up	0.8543
G1196	27672821		-	Spc97/Spc98	3612	23.415	48.4	1.04757	Up	0.814259
G1197	27682973	27682973	ko00900 ko01110	hypothetical protein	1209	32.47	67.08	1.04678	Up	0.825471
G1198	27676524	27676524	ko00260 ko00630 ko00680 ko01100 ko01110 ko01130 ko01200	Uncharacterized protein family UPF0136, Transmembrane	327	24.79	51.125	1.04427	Up	0.813823
G1199	27682327		-	hypothetical protein	222	52.165	107.53	1.04359	Up	0.833625
G1200	27683356		-	Concanavalin A-like lectin/glucanases superfamily	1305	161.875	333.655	1.04348	Up	0.849689
G1201	27676980		-	Concanavalin A-like lectin/glucanase, subgroup	1323	27.645	56.965	1.04306	Up	0.817171
G1202	27672931	27672931	ko00230 ko01100	Adenosine kinase	1050	210.79	432.26	1.03609	Up	0.851485
G1203	27683068	27683068	ko00040 ko00561 ko01100	Aldo/keto reductase	978	414.385	846.075	1.02981	Up	0.853329
G1204	27680408		-	hypothetical protein	2592	24.9	50.765	1.02769	Up	0.811153
G1205	27678991		-	Phospholipase/carboxylesterase/thioesterase	777	48.7	99.205	1.02649	Up	0.829936
G1206	27683680		-	hypothetical protein	1098	23.53	47.815	1.02296	Up	0.806639
G1207	27676836		-	hypothetical protein	1149	34.575	70.06	1.01886	Up	0.819841
G1208	27680819	27680819	ko04141	Heat shock protein Hsp90, N-terminal	2097	5358.74	10843	1.01679	Up	0.854688
G1209	27680506	27680506	ko00010 ko00260 ko00680 ko01100 ko01110 ko01130 ko01200 ko01230	Alkaline phosphatase-like, alpha/beta/alpha	1674	804.405	1625	1.01445	Up	0.852941
G1210	27673623		-	NLI interacting factor	2451	43.325	87.315	1.01103	Up	0.824257
G1211	27674358	27674358	ko00562 ko01100 ko01130	Myo-inositol-1-phosphate synthase	1602	133.18	267.57	1.00654	Up	0.843428
G1212	27680507		-	Mediator complex, subunit Med9	579	86.895	173.935	1.0012	Up	0.837847
G1213	27683018	27683018	ko03030	NADH:ubiquinone oxidoreductase, ESSS subunit	345	303.995	151.93	-1.00064	Down	0.844351
G1214	27682655	27682655	ko00400 ko01100 ko01110 ko01130 ko01230	DAHP synthetase, class II	1380	63.08	31.525	-1.00069	Down	0.815473
G1215	27682155	27682155	ko00190 ko01100 ko04145	ATPase, V1 complex, subunit B	1464	280.945	140.035	-1.0045	Down	0.84372
G1216	27680594		-	Translation initiation factor 3, N-terminal	690	113.035	56.325	-1.00492	Down	0.82979
G1217	27678117	27678117	ko03010	Tetratricopeptide-like helical	1284	256.185	127.48	-1.00692	Down	0.842992
G1218	27683719		-	protein of unknown function DUF1692	1317	101.69	50.49	-1.01011	Down	0.828043
G1219	27673388	27673388	ko00510 ko00513 ko01100 ko04141	Defender against death DAD protein	513	72.845	36.16	-1.01044	Down	0.820035
G1220	27676088	27676088	ko00190 ko01100	NADH-quinone oxidoreductase, chain G, C-terminal	2214	298.4	148.105	-1.01063	Down	0.84469
G1221	27683197	27683197	ko00040	Short-chain dehydrogenase/reductase SDR	789	50.07	24.835	-1.01157	Down	0.808047
G1222	27681285	27681285	ko00020 ko00190 ko01100 ko01110 ko01130 ko01200	Fumarate reductase/succinate dehydrogenase flavoprotein-like, C-terminal	1944	464.805	230.355	-1.01277	Down	0.847894
G1223	27676243		-	hypothetical protein	1665	56.955	28.215	-1.01336	Down	0.8129
G1224	27678200		-	CWC16 protein	849	94.37	46.73	-1.01398	Down	0.826636
G1225	27675227		-	Transcriptional regulator TACO1-like, domain 2	831	91.61	45.305	-1.01583	Down	0.826393
G1226	27681823	27681823	ko04144	ARP23 complex 20kDa subunit	510	115.02	56.645	-1.02186	Down	0.831149
G1227	27673045	27673045	ko03050	Proteinase inhibitor, propeptide	1539	41.665	20.5	-1.02321	Down	0.800233
G1228	27674083		-	hypothetical protein	756	120.765	59.215	-1.02817	Down	0.833964
G1229	27680782			hypothetical protein	837	230.67	113.045	-1.02893	Down	0.844302
G1230	27675443	27675443	ko03013	Ubiquitin supergroup	270	985.955	482.955	-1.02963	Down	0.853766
G1231	27673156	27673156	ko00520	Cytochrome b5	417	251.46	123.155	-1.02985	Down	0.84503
G1232	27676418		-	Cyclophilin-type peptidyl-prolyl cis-trans isomerase	522	6364.64	3113.06	-1.03175	Down	0.856047
G1233	27673331	27673331	ko04141	ATPase-like, ParA/MinD	1032	133.675	65.215	-1.03545	Down	0.837798
G1234	27676135	27676135	ko00900 ko01130 ko03440 ko03450 ko04111	Taxilin family	1362	85.935	41.92	-1.03561	Down	0.828189
G1235	27678152	27678152	ko04144	hypothetical protein	2781	79.265	38.66	-1.03584	Down	0.826587
G1236	27674606		-	hypothetical protein	2166	77.815	37.945	-1.03614	Down	0.82615
G1237	27680466		-	Coatomer, gamma subunit, appendage, Ig-like subdomain	2754	123.015	59.98	-1.03628	Down	0.836294
G1238	27678709	27678709	ko03013	Nucleoporin Nup54	1380	118.33	57.64	-1.03767	Down	0.83542
G1239	27678776	27678776	ko04011 ko04113	Fungal G-protein, alpha subunit	1062	102.55	49.94	-1.03806	Down	0.832557
G1240	27680546		-	Cellular retinaldehyde binding/alpha-tocopherol transport	999	143.785	69.885	-1.04086	Down	0.838769
G1241	27674661	27674661	ko00900 ko01110	Terpenoid synthase	1344	147.075	71.435	-1.04185	Down	0.839157
G1242	27674641		-	hypothetical protein	1935	70.635	34.22	-1.04554	Down	0.82649
G1243	27680561		-	hypothetical protein	1434	156.96	76.025	-1.04585	Down	0.843623
G1244	27682936		-	Sybindin-like protein	489	63.99	30.965	-1.04721	Down	0.82416
G1245	27682899	27682899	ko03050	Proteasome A-type subunit	831	286.03	138.39	-1.04743	Down	0.851291
G1246	27678886		-	Double-stranded RNA-binding	1209	197.82	95.64	-1.0485	Down	0.846923
G1247	27682032	27682032	ko00970	Phenylalanyl-tRNA synthetase	1545	133.96	64.745	-1.04896	Down	0.840856
G1248	27673121		-	Peroxiredoxin, AhpC-type	759	219.175	105.885	-1.04959	Down	0.84833
G1249	27677085	27677085	ko00020 ko00190 ko01100 ko01110 ko01130 ko01200	WW/Rsp5/WWP	840	141.69	68.4	-1.05067	Down	0.841439
G1250	27681872	27681872	ko00051 ko00520 ko01100 ko01110	Nucleotidyl transferase	1308	231.085	111.54	-1.05086	Down	0.84901
G1251	27681596	27681596	ko00520	Riboflavin synthase-like beta-barrel	915	90.475	43.665	-1.05104	Down	0.832848
G1252	27676683		-	Protein phosphatase 2C	1668	50.645	24.415	-1.05265	Down	0.816395
G1253	27676873	27676873	ko00510 ko01100	WSTF/Acf1/Cbp146	3012	36.96	17.8	-1.05409	Down	0.80067
G1254	27674090		-	Acyl-CoA N-acyltransferase	663	155.39	74.835	-1.05411	Down	0.843477
G1255	27680626		-	hypothetical protein	489	129.08	61.96	-1.05886	Down	0.842555
G1256	27679032		-	Dynein light chain-like protein	621	54.54	26.165	-1.05968	Down	0.82154
G1257	27683327	27683327	ko03013	Nucleoporin NSP1/NUP62	1965	134.96	64.745	-1.05969	Down	0.84338
G1258	27672873		-	Protein of unknown function DUF1776, fungi	1380	85.545	41.02	-1.06036	Down	0.833722
G1259	27678341	27678341	ko00910	Aldolase-type TIM barrel	1068	111.715	53.555	-1.06073	Down	0.839594
G1260	27673374	27673374	ko00100 ko01100 ko01130	Cytochrome P450	1605	71.65	34.26	-1.06444	Down	0.829742
G1261	27672703	27672703	ko04130	t-SNARE	729	49.815	23.81	-1.06501	Down	0.819792
G1262	27677010	27677010	ko03008 ko03018	putative cyclase	1032	67.725	32.355	-1.0657	Down	0.829548
G1263	27676404		-	Heat shock protein DnaJ, N-terminal	318	206.04	98.33	-1.06722	Down	0.85134
G1264	27680144		-	Acyl-CoA N-acyltransferase	744	263.87	125.905	-1.06749	Down	0.8543
G1265	27680502		-	hypothetical protein	1734	35.695	17.005	-1.06976	Down	0.803096
G1266	27682440	27682440	ko00130 ko01100 ko01110	Ubiquinone biosynthesis O-methyltransferase	3075	53.91	25.67	-1.07047	Down	0.82285
G1267	27678863		-	hypothetical protein	1305	62.105	29.57	-1.07058	Down	0.827169
G1268	27682197		-	Protein of unknown function DUF1077, TMEM85	561	150.965	71.735	-1.07347	Down	0.846826
G1269	27683203	27683203	ko03018	hypothetical protein	261	89.435	42.43	-1.07575	Down	0.83741
G1270	27676740	27676740	ko03008	hypothetical protein	1008	136.61	64.81	-1.07577	Down	0.84571
G1271	27673521	27673521	ko04120	E3 ubiquitin ligase, domain of unknown function DUF913	13269	39.015	18.495	-1.07689	Down	0.809212
G1272	27672941		-	hypothetical protein	4200	64.495	30.57	-1.07707	Down	0.829499
G1273	27678506		-	NIF system FeS cluster assembly, NifU, N-terminal	606	184.39	87.355	-1.0778	Down	0.850903
G1274	27682970	27682970	ko00190 ko01100	hypothetical protein	498	882.47	417.525	-1.07968	Down	0.862794
G1275	27679776		-	hypothetical protein	1638	75.49	35.705	-1.08016	Down	0.833236
G1276	27676660	27676660	ko00564 ko01100 ko01110	Phosphatidylserine decarboxylase-like protein	1632	140.555	66.475	-1.08025	Down	0.846098
G1277	27676145	27676145	ko00900 ko01130	Protein prenyltransferase, alpha subunit	1008	53.415	25.225	-1.08239	Down	0.823626
G1278	27678494	27678494	ko03040	Nucleotide-binding, alpha-beta plait	1614	46.18	21.77	-1.08493	Down	0.817511
G1279	27681249		-	hypothetical protein	1983	55.17	25.95	-1.08815	Down	0.825325
G1280	27681949	27681949	ko03050	Proteasome A-type subunit	768	276.655	130.09	-1.08858	Down	0.856678
G1281	27682148	27682148	ko00061 ko00071 ko01100 ko01212 ko04146	hypothetical protein	231	59.205	27.785	-1.09141	Down	0.8278
G1282	27674281	27674281	ko04141	Protein of unknown function DUF602	972	68.095	31.945	-1.09196	Down	0.831635
G1283	27674584		-	hypothetical protein	2151	48.945	22.96	-1.09204	Down	0.821394
G1284	27678649	27678649	ko00061 ko01100 ko01212	Sedlin	528	38.52	18.06	-1.09281	Down	0.809891
G1285	27679634	27679634	ko00190 ko01100	NADH:ubiquinone oxidoreductase, B18 subunit	279	327.575	153.555	-1.09307	Down	0.858086
G1286	27681645		-	Transcription factor, fungi	2172	32.895	15.415	-1.09353	Down	0.80101
G1287	27674309	27674309	ko00564 ko00565 ko01100 ko01110	hypothetical protein	594	161.265	75.495	-1.09498	Down	0.849884
G1288	27675569		-	Serine/threonine-specific protein phosphatase/bis(5-nucleosyl)-tetraphosphatase	1131	42.05	19.68	-1.09538	Down	0.816201
G1289	27673377	27673377	ko03030 ko04111 ko04113	Nucleic acid-binding, OB-fold	2925	50.76	23.755	-1.09546	Down	0.824937
G1290	27673591		-	hypothetical protein	876	63.325	29.6	-1.09718	Down	0.832266
G1291	27676554	27676554	ko00270 ko00920 ko01100 ko01110 ko01130 ko01200 ko01230	Tryptophan synthase beta subunit-like PLP-dependent enzymes superfamily	1293	91.15	42.6	-1.09739	Down	0.841147
G1292	27674449		-	Uncharacterized protein family UPF0041	540	324.36	151.5	-1.09828	Down	0.860027
G1293	27673956	27673956	ko00340 ko00350 ko00360 ko00400 ko01100 ko01110 ko01130 ko01230	Aminotransferase, class I/classII	1305	176.495	82.42	-1.09856	Down	0.853329
G1294	27683156		-	hypothetical protein	1671	40.31	18.79	-1.10117	Down	0.814696
G1295	27677618	27677618	ko00230 ko01100	hypothetical protein	2304	111.565	51.93	-1.10324	Down	0.845127
G1296	27677393		-	Sedlin	645	37.98	17.67	-1.10394	Down	0.81159
G1297	27683461	27683461	ko03018	Topoisomerase II-associated protein PAT1	2475	97.125	45.175	-1.10432	Down	0.842506
G1298	27673098		-	Apolipoprotein O	759	319.485	148.595	-1.10436	Down	0.859882
G1299	27677884	27677884	ko00260 ko00630 ko01100 ko01110 ko01130 ko01200	Glycine cleavage system P protein	3174	50.155	23.31	-1.10544	Down	0.825228
G1300	27674839		-	Neugrin-like protein	873	46.585	21.645	-1.10583	Down	0.821928
G1301	27682455		-	RNA polymerase II, large subunit, CTD	1251	74.98	34.815	-1.1068	Down	0.837022
G1302	27681915	27681915	ko00190 ko01100	NADH dehydrogenase, subunit C	870	517.765	240.205	-1.10803	Down	0.863764
G1303	27683318		-	NLI interacting factor	1536	238.9	110.615	-1.11086	Down	0.857552
G1304	27674406	27674406	ko00750 ko01100	Phosphomethylpyrimidine kinase type-1	1107	31.14	14.41	-1.1117	Down	0.800767
G1305	27678043	27678043	ko00230 ko00240 ko03008	Histidine triad (HIT) protein	408	135.595	62.685	-1.11311	Down	0.849204
G1306	27681811	27681811	ko03008 ko03013	SAGA complex, Sgf11 subunit	894	33.575	15.52	-1.11326	Down	0.805329
G1307	27681928	27681928	ko00760 ko01100	putative nicotinate-nucleotide adenylyltransferase	843	67.75	31.315	-1.11337	Down	0.834353
G1308	27682621	27682621	ko00190 ko01100	Acyl carrier protein (ACP)	456	1004.82	463.945	-1.1149	Down	0.866482
G1309	27679784		-	Histone-fold	420	345.25	158.865	-1.11984	Down	0.861969
G1310	27679496		-	hypothetical protein	312	182.125	83.8	-1.11991	Down	0.855174
G1311	27675435	27675435	ko04145	Tubulin	1344	654.995	301.235	-1.12059	Down	0.865997
G1312	27680395	27680395	ko01100 ko01220	Monooxygenase, FAD-binding	1344	33.26	15.285	-1.12167	Down	0.80596
G1313	27682456		-	Clathrin light chain	915	281.07	129.145	-1.12194	Down	0.860173
G1314	27682169		-	Chromatin SPT2	1065	154.04	70.775	-1.12199	Down	0.852747
G1315	27680102		-	hypothetical protein	2301	59.355	27.26	-1.12258	Down	0.831877
G1316	27683564	27683564	ko00260 ko00290 ko01100 ko01110 ko01130 ko01200 ko01230	Threonine dehydratase, biosynthetic	1701	89.9	41.28	-1.12288	Down	0.842603
G1317	27675643	27675643	ko03013	hypothetical protein	1458	147.965	67.88	-1.1242	Down	0.851873
G1318	27679559	27679559	ko00100 ko01100 ko01130	3-beta hydroxysteroid dehydrogenase/isomerase	1239	156.59	71.82	-1.12453	Down	0.853038
G1319	27678665	27678665	ko00190 ko01100	ATPase, F0 complex subunit B, mitochondrial, metazoa	735	905.79	415.05	-1.12589	Down	0.867938
G1320	27681186	27681186	ko03018	Not CCR4-Not complex component, N-terminal	1755	116.705	53.475	-1.12593	Down	0.84867
G1321	27675626	27675626	ko03015 ko04111 ko04113	Serine/threonine-specific protein phosphatase/bis(5-nucleosyl)-tetraphosphatase	990	175.315	80.32	-1.12612	Down	0.855611
G1322	27680091		-	Porin, eukaryotic type	1068	136.53	62.53	-1.1266	Down	0.851097
G1323	27680588	27680588	ko00260 ko00630 ko01100 ko01110 ko01130	Glycine cleavage H-protein, subgroup	513	276.135	126.29	-1.12863	Down	0.860998
G1324	27676453	27676453	ko03018	hypothetical protein	1569	35.24	16.105	-1.12971	Down	0.80994
G1325	27682418		-	hypothetical protein	1971	72.085	32.925	-1.13052	Down	0.838187
G1326	27677481	27677481	ko00190 ko01100	hypothetical protein	570	265.675	121.345	-1.13055	Down	0.860804
G1327	27682087		-	Methyltransferase type 11	690	41.125	18.77	-1.13159	Down	0.818288
G1328	27673962	27673962	ko03013 ko04011 ko04141	hypothetical protein	1500	454.535	207.455	-1.13159	Down	0.864492
G1329	27675713	27675713	ko04111	Small GTPase superfamily	1113	46.82	21.355	-1.13255	Down	0.824791
G1330	27673919	27673919	ko03022 ko03420	Helicase-like, DEXD box c2 type	2391	52.955	24.135	-1.13364	Down	0.829111
G1331	27676094		-	hypothetical protein	453	75.035	34.155	-1.13547	Down	0.840031
G1332	27675294		-	Calcium-binding EF-hand	591	76.47	34.76	-1.13747	Down	0.840565
G1333	27679213		-	protein of unknown function DUF1793	4041	34.07	15.485	-1.13763	Down	0.809357
G1334	27682881	27682881	ko04144	SEC7-like, alpha orthogonal bundle	5763	37.89	17.205	-1.13899	Down	0.815376
G1335	27676142	27676142	ko03008 ko03013 ko03015	Nuclear transport factor 2, Eukaryote	486	41.57	18.87	-1.13945	Down	0.819986
G1336	27681153		-	hypothetical protein	1092	122.59	55.63	-1.13991	Down	0.850757
G1337	27674038		-	Translation factor, SUA5 type	1296	85.91	38.965	-1.14065	Down	0.843428
G1338	27681239		-	Mitochondrial outer membrane translocase complex, subunit Tom70	1869	128.69	58.36	-1.14085	Down	0.851679
G1339	27682929	27682929	ko03420 ko04141	Ubiquitin supergroup	1140	187.04	84.765	-1.14181	Down	0.8576
G1340	27683557		-	Mitochondrial inner membrane protein Mitofilin	5520	130.4	58.915	-1.14624	Down	0.852456
G1341	27682622	27682622	ko00190 ko01100	NADH-quinone oxidoreductase, chain I	663	263.855	119.11	-1.14745	Down	0.862551
G1342	27678700	27678700	ko00071 ko00280 ko00592 ko01040 ko01100 ko01110 ko01130 ko01212 ko04146	Thiolase, C-terminal	1257	65.655	29.635	-1.1476	Down	0.83741
G1343	27675720	27675720	ko00600 ko01100	TRAM1-like protein	1251	31.23	14.09	-1.14826	Down	0.805378
G1344	27675456		-	hypothetical protein	1314	75.02	33.805	-1.15004	Down	0.840856
G1345	27683570	27683570	ko00250 ko00310 ko00350 ko00650 ko01100	Aldehyde dehydrogenase, C-terminal	1497	147.89	66.62	-1.1505	Down	0.854883
G1346	27675424		-	protein of unknown function DUF1604	2166	31.735	14.285	-1.15157	Down	0.806348
G1347	27681486	27681486	ko03015	Pre-mRNA cleavage complex II Clp1	1662	41.795	18.805	-1.15221	Down	0.8212
G1348	27676204		-	Heat shock factor (HSF)-type, DNA-binding	1677	44.82	20.165	-1.15229	Down	0.824549
G1349	27678140		-	hypothetical protein	807	55.83	25.11	-1.15278	Down	0.832605
G1350	27672728		-	hypothetical protein	1002	33.475	15.04	-1.15428	Down	0.809552
G1351	27681144		-	Anaphase-promoting complex, subunit CDC26	231	80.845	36.265	-1.15658	Down	0.843234
G1352	27682399	27682399	ko03013	Initiation factor 2B-like protein	1617	89.085	39.96	-1.15663	Down	0.845952
G1353	27678505		-	YCII-like protein	336	39.29	17.615	-1.15736	Down	0.819161
G1354	27678363	27678363	ko00071 ko00380	Cytochrome P450, E-class, CYP52	1566	50.445	22.58	-1.15967	Down	0.830324
G1355	27678880			Vacuolar protein sorting-associated protein 51	3102	42.52	19.015	-1.161	Down	0.82251
G1356	27680219	27680219	ko00510 ko00513 ko01100 ko04141	Glycoside hydrolase, family 47	1746	43.445	19.385	-1.16425	Down	0.823869
G1357	27678049	27678049	ko01100 ko01110 ko01130 ko03410	Dienelactone hydrolase	738	426.74	190.32	-1.16493	Down	0.866725
G1358	27680273	27680273	ko03040	Ribonucleoprotein LSM domain, eukaryotic/archaea-type	354	100.52	44.75	-1.16752	Down	0.849447
G1359	27680595		-	Translation elongation/initiation factor/Ribosomal, beta-barrel	1323	471.71	209.45	-1.17129	Down	0.868375
G1360	27677285		-	hypothetical protein	1764	64.255	28.52	-1.17183	Down	0.838963
G1361	27674742		-	Peptidase M18	1461	371.635	164.95	-1.17186	Down	0.86721
G1362	27678352		-	hypothetical protein	225	80.76	35.84	-1.17207	Down	0.844593
G1363	27676335		-	Peptidyl-prolyl cis-trans isomerase, PpiC-type	390	34.67	15.375	-1.1731	Down	0.813725
G1364	27674483		-	hypothetical protein	1884	74.065	32.835	-1.17356	Down	0.842506
G1365	27676682		-	RNA recognition motif domain, eukaryote	1671	120.855	53.495	-1.1758	Down	0.853621
G1366	27675392		-	Protein of unknown function DUF1168	585	53.725	23.78	-1.17584	Down	0.834013
G1367	27683320	27683320	ko03050	JAB1/Mov34/MPN/PAD-1	1005	132.2	58.51	-1.17597	Down	0.854834
G1368	27682863		-	ThiJ/PfpI	882	30.79	13.605	-1.17832	Down	0.807659
G1369	27681970	27681970	ko03010	Ribosomal protein L6	756	237.865	105.015	-1.17955	Down	0.863522
G1370	27674035	27674035	ko00190 ko01100	Thioredoxin-like 2Fe-2S ferredoxin	939	343.56	151.6	-1.18029	Down	0.867016
G1371	27683185	27683185	ko04011	hypothetical protein	1269	60.59	26.73	-1.18062	Down	0.838187
G1372	27680026		-	Nucleic acid-binding, OB-fold	435	327.135	144.25	-1.18131	Down	0.866676
G1373	27682576		-	DNA-binding SAP	1770	39.08	17.185	-1.18528	Down	0.82154
G1374	27674925		-	Mob1/phocein	1749	55.48	24.39	-1.18568	Down	0.835809
G1375	27673617	27673617	ko03013 ko04144	hypothetical protein	2466	39.35	17.29	-1.18643	Down	0.821637
G1376	27678538		-	hypothetical protein	1296	64.6	28.33	-1.1892	Down	0.840128
G1377	27679612		-	putative Nicotinamide N-methyltransferase	813	68.7	30.11	-1.19007	Down	0.841972
G1378	27673363		-	Actin cross-linking	807	34.21	14.99	-1.19042	Down	0.814405
G1379	27677416	27677416	ko00730 ko01100	Thiamin phosphate synthase superfamily	2352	51.285	22.465	-1.19086	Down	0.833333
G1380	27674956	27674956	ko00970	Isoleucine-tRNA ligase, type 1	2994	87.085	38.095	-1.19282	Down	0.847894
G1381	27675451		-	Lsm14 N-terminal	1668	76.245	33.29	-1.19555	Down	0.844836
G1382	27678765		-	Prohibitin	840	347.275	151.45	-1.19724	Down	0.868181
G1383	27678683		-	Immunoglobulin E-set	4164	29.54	12.88	-1.19754	Down	0.806494
G1384	27677135	27677135	ko00564 ko00565 ko01100 ko03010 ko03013 ko03015	hypothetical protein	771	43.595	18.98	-1.19968	Down	0.827509
G1385	27672913	27672913	ko00190 ko01100 ko03030	NADH:ubiquinone oxidoreductase, 17.2kDa subunit	408	765.115	333.075	-1.19983	Down	0.872549
G1386	27679948	27679948	ko00270 ko01100 ko01130	Homoserine acetyltransferase	1587	34.365	14.96	-1.19983	Down	0.815133
G1387	27682642		-	Guanine nucleotide exchange factor, Ric8	1401	55.475	24.1	-1.2028	Down	0.836537
G1388	27683439	27683439	ko00230 ko00240 ko01100 ko03020 ko03030 ko03410 ko03420	Histone-fold	564	64.495	27.995	-1.20402	Down	0.840808
G1389	27681149	27681149	ko00970	Translation elongation/initiation factor/Ribosomal, beta-barrel	2877	439.48	190.74	-1.20419	Down	0.869637
G1390	27682360		-	protein of unknown function DUF1605	2724	28.505	12.365	-1.20495	Down	0.804358
G1391	27676862	27676862	ko04144	Snf7	1467	30.66	13.295	-1.20547	Down	0.80926
G1392	27676218	27676218	ko03022 ko03420	Transcription factor Tfb2	1440	91.68	39.745	-1.20583	Down	0.849786
G1393	27673990		-	Cyclophilin-type peptidyl-prolyl cis-trans isomerase	507	45.235	19.595	-1.20695	Down	0.829936
G1394	27679790	27679790	ko03015	Cleavage/polyadenylation specificity factor subunit 5	897	121.45	52.575	-1.20791	Down	0.855368
G1395	27678622	27678622	ko03013 ko04141	hypothetical protein	930	267.18	115.58	-1.20892	Down	0.866288
G1396	27680834	27680834	ko04111 ko04113 ko04120	Zinc finger, RING-type	264	29.39	12.71	-1.20936	Down	0.806834
G1397	27682492		-	Small GTPase superfamily, Rho type	609	44.17	19.095	-1.20987	Down	0.82882
G1398	27683204		-	hypothetical protein	798	128.01	55.33	-1.21012	Down	0.85595
G1399	27681320		-	Nucleosome assembly protein (NAP)	1233	1001.17	432.64	-1.21045	Down	0.873617
G1400	27674803		-	hypothetical protein	1659	31.36	13.55	-1.21063	Down	0.810619
G1401	27679772	27679772	ko04144	ARP2/3 complex, p21-Arc subunit	564	219.7	94.9	-1.21105	Down	0.864153
G1402	27678434		-	hypothetical protein	399	80.76	34.87	-1.21165	Down	0.846971
G1403	27678960	27678960	ko00190 ko00860 ko01100 ko01110	Protohem IX farnesyltransferase, mitochondria	1605	34.435	14.865	-1.21196	Down	0.815958
G1404	27679025		-	hypothetical protein	2052	83.47	36.025	-1.21226	Down	0.847651
G1405	27680957	27680957	ko03015	Nucleotide-binding, alpha-beta plait	1749	69.42	29.96	-1.21231	Down	0.843283
G1406	27678645		-	NADH dehydrogenase [ubiquinone] (complex I), 21kDa subunit, fungi	594	589.475	254.225	-1.21332	Down	0.87187
G1407	27677645		-	Transcriptional regulatory protein RXT2, N-terminal	1524	77.3	33.32	-1.21408	Down	0.845564
G1408	27675506	27675506	ko04146	Peroxisome membrane anchor protein Pex14p, N-terminal	1110	94.37	40.675	-1.21419	Down	0.850417
G1409	27677734		-	hypothetical protein	1047	46.46	20.025	-1.21419	Down	0.831538
G1410	27673976	27673976	ko03018	Zinc finger, CCCH-type	2046	72.61	31.295	-1.21424	Down	0.844302
G1411	27676491		-	Protein of unknown function DUF3807	507	32.81	14.13	-1.21537	Down	0.814259
G1412	27678393	27678393	ko03040	Peptidase C19, ubiquitin carboxyl-terminal hydrolase 2	1827	31.69	13.645	-1.21566	Down	0.812367
G1413	27673497	27673497	ko00190 ko01100	NADH ubiquinone oxidoreductase, F subunit	1488	341.425	146.925	-1.21649	Down	0.8692
G1414	27674192	27674192	ko04146	Peroxisomal biogenesis factor 11	777	74.715	32.08	-1.21972	Down	0.845855
G1415	27682905		-	Xanthine/uracil/vitamin C permease	1734	58.84	25.26	-1.21994	Down	0.84008
G1416	27675096		-	Nucleotide-binding, alpha-beta plait	1227	444.18	190.555	-1.22094	Down	0.870802
G1417	27679763		-	Cell-cycle control medial ring component	693	132.65	56.83	-1.2229	Down	0.857358
G1418	27683642		-	Dullard phosphatase domain, eukaryotic	1659	31.245	13.36	-1.22571	Down	0.811978
G1419	27681848		-	Fibronectin, type III	1269	93.805	40.08	-1.22678	Down	0.851582
G1420	27672790	27672790	ko00230 ko00240 ko01100 ko01110 ko01130	Nucleoside diphosphate kinase	462	3190.71	1358.94	-1.2314	Down	0.876674
G1421	27678387		-	hypothetical protein	4221	43.735	18.6	-1.23349	Down	0.830082
G1422	27679630		-	Mtw1 kinetochore complex, DSN1	1626	42.94	18.225	-1.2364	Down	0.829984
G1423	27674758		-	hypothetical protein	1482	35.08	14.88	-1.23727	Down	0.820326
G1424	27674270		-	BIG/ATPase V1 complex, subunit S1	879	103.79	44.02	-1.23744	Down	0.854494
G1425	27683032		-	Ubiquitin-conjugating enzyme, E2	420	489.635	207.635	-1.23766	Down	0.872889
G1426	27677948	27677948	ko00860	Cytochrome c/c1 heme-lyase	996	133.305	56.525	-1.23777	Down	0.858862
G1427	27682026		-	Peroxisome membrane anchor protein Pex14p, N-terminal	1266	68.355	28.965	-1.23874	Down	0.845321
G1428	27683668		-	Preprotein translocase Sec, Sec61-beta subunit, eukarya	375	137.25	58.145	-1.23908	Down	0.859833
G1429	27676973	27676973	ko04144	Vacuolar protein sorting-associated, VPS28, N-terminal	735	32.985	13.97	-1.23948	Down	0.816443
G1430	27680962	27680962	ko03010	Ribosomal protein S18	2376	136.97	57.88	-1.24272	Down	0.859785
G1431	27674494		-	Velvet factor	1041	28.07	11.86	-1.24293	Down	0.806882
G1432	27682097		-	hypothetical protein	2247	31.655	13.37	-1.24343	Down	0.814211
G1433	27682249		-	Clathrin/coatomer adaptor, adaptin-like, N-terminal	2547	77.435	32.695	-1.24392	Down	0.848185
G1434	27679826		-	Mitochondrial inner membrane translocase subunit Tim17/Tim22/Tim23/peroxisomal protein PMP24	537	26.855	11.335	-1.24441	Down	0.803727
G1435	27679992	27679992	ko00230	NUDIX hydrolase	624	31.535	13.295	-1.24607	Down	0.814793
G1436	27678461	27678461	ko03013	Nucleoporin protein Ndc1-Nup	1746	33.89	14.255	-1.24939	Down	0.818919
G1437	27677464	27677464	ko04144	JAB1/Mov34/MPN/PAD-1	1641	44.81	18.805	-1.2527	Down	0.833236
G1438	27682966		-	protein of unknown function DUF2431	1206	50.055	21	-1.25312	Down	0.83707
G1439	27678628		-	protein of unknown function DUF1279	591	77.6	32.555	-1.25318	Down	0.849253
G1440	27677611		-	DASH complex, subunit Dad2	396	72.155	30.245	-1.2544	Down	0.847408
G1441	27679469	27679469	ko00500 ko01100 ko03013 ko04111	hypothetical protein	1521	35.275	14.78	-1.255	Down	0.821442
G1442	27681911	27681911	ko00230 ko00330 ko01100 ko01110 ko01130 ko01230	hypothetical protein	1056	34.14	14.3	-1.25545	Down	0.820423
G1443	27682361	27682361	ko04111	Ubiquitin system component Cue	1257	78.44	32.85	-1.2557	Down	0.850417
G1444	27681263	27681263	ko03018	Exoribonuclease, phosphorolytic domain 2	750	67.1	28.08	-1.25677	Down	0.846826
G1445	27677820	27677820	ko03050	hypothetical protein	744	51.38	21.495	-1.25721	Down	0.838818
G1446	27682425		-	BolA protein	390	250.185	104.65	-1.25742	Down	0.869783
G1447	27674546	27674546	ko04111 ko04113	Origin recognition complex, subunit 5	1653	49	20.465	-1.25962	Down	0.837653
G1448	27675913		-	Band 7 protein	1299	53.92	22.475	-1.2625	Down	0.840613
G1449	27676361			Peptidase M24, methionine aminopeptidase	1032	234.59	97.775	-1.2626	Down	0.868909
G1450	27678980		-	Transcription elongation factor Spt5	3078	83.4	34.755	-1.26283	Down	0.852165
G1451	27677224		-	ssDNA-binding transcriptional regulator	450	60.435	25.17	-1.26368	Down	0.843962
G1452	27679123	27679123	ko03040	SART-1 protein	2010	104.99	43.7	-1.26455	Down	0.856775
G1453	27673273	27673273	ko00340 ko01100 ko01110 ko01230	Histidine biosynthesis trifunctional-protein	2616	133.61	55.59	-1.26513	Down	0.862357
G1454	27678708		-	Transcription factor IIS, N-terminal	1329	87.03	36.11	-1.26911	Down	0.854106
G1455	27674006	27674006	ko00190 ko01100	ATPase, F0 complex, subunit D, mitochondrial	522	1764.32	731.595	-1.26999	Down	0.880023
G1456	27675352		-	hypothetical protein	2172	26.99	11.185	-1.27086	Down	0.808144
G1457	27677094		-	Clathrin adaptor, mu subunit, C-terminal	1344	139.78	57.845	-1.27289	Down	0.863328
G1458	27677981	27677981	ko00563 ko01100	Monopolin complex, subunit Csm1/Pcs1	1605	41.105	17.01	-1.27293	Down	0.831489
G1459	27678143	27678143	ko04120 ko04141	Ubiquitin-conjugating enzyme, E2	504	153.02	63.27	-1.27413	Down	0.864881
G1460	27682605	27682605	ko03040	Helicase, C-terminal	2391	47.685	19.7	-1.27534	Down	0.838818
G1461	27678635		-	Glutaredoxin	474	222.68	91.985	-1.2755	Down	0.870268
G1462	27675806	27675806	ko03410	Endonuclease III, conserved site-2	1278	40.74	16.815	-1.2767	Down	0.831635
G1463	27682352		-	Peptidase S54, rhomboid	1728	45.995	18.975	-1.27738	Down	0.837507
G1464	27675889		-	Ribosomal protein S4/S9	1386	264.225	108.98	-1.2777	Down	0.872064
G1465	27678654		-	Transcription elongation factor 1	366	261.29	107.625	-1.27964	Down	0.872015
G1466	27681506	27681506	ko00730 ko01100	hypothetical protein	969	67.785	27.83	-1.28433	Down	0.849058
G1467	27682916		-	hypothetical protein	408	288.175	118.305	-1.28443	Down	0.872889
G1468	27674616	27674616	ko03010	Ribosomal protein L13, bacterial-type	507	202.01	82.87	-1.2855	Down	0.86988
G1469	27673878		-	hypothetical protein	666	55.47	22.75	-1.28584	Down	0.844108
G1470	27681924	27681924	ko00510 ko00513 ko01100 ko04141	Transcription factor, fungi	1902	24.895	10.21	-1.28587	Down	0.803922
G1471	27677447	27677447	ko00230 ko00240 ko01100 ko03030	DNA primase, large subunit, eukaryotic/archaeal	1506	49.205	20.16	-1.28731	Down	0.840322
G1472	27680160		-	Tctex-1	423	177.69	72.725	-1.28884	Down	0.868035
G1473	27680452	27680452	ko04111	Homeodomain	1701	23.615	9.655	-1.29036	Down	0.800184
G1474	27676379	27676379	ko00563 ko01100 ko03013	THO complex, subunit 5	642	55.475	22.67	-1.29105	Down	0.844399
G1475	27682190		-	Mitochondrial ribosomal protein MRP51, fungi	1410	276.43	112.955	-1.29117	Down	0.873326
G1476	27683516	27683516	ko03040	hypothetical protein	744	105.73	43.15	-1.29295	Down	0.859542
G1477	27676726		-	Heat shock protein DnaJ, N-terminal	651	50.975	20.785	-1.29425	Down	0.841536
G1478	27681866		-	hypothetical protein	1920	46.06	18.78	-1.29432	Down	0.838429
G1479	27676212	27676212	ko04144	Adaptor protein complex AP-2, alpha subunit	2838	56.615	23.045	-1.29673	Down	0.845613
G1480	27681052	27681052	ko00190 ko01100	NADH dehydrogenase ubiquinone Fe-S protein 4, mitochondrial	660	534.3	217.415	-1.2972	Down	0.878033
G1481	27682505	27682505	ko03022	Histone-fold	1194	32.305	13.145	-1.29724	Down	0.820957
G1482	27673054		-	hypothetical protein	2544	38.685	15.74	-1.29734	Down	0.830567
G1483	27682615		-	protein of unknown function DUF367	1113	68.33	27.8	-1.29743	Down	0.850175
G1484	27672930		-	DNA/RNA-binding domain, Est1-type	2694	47.195	19.18	-1.29903	Down	0.839643
G1485	27679230		-	Transcriptional coactivator/pterin dehydratase	369	49.205	19.99	-1.29953	Down	0.840711
G1486	27676677		-	Clathrin adaptor, mu subunit, C-terminal	1548	179.235	72.785	-1.30014	Down	0.868424
G1487	27680816		-	Tetratricopeptide-like helical	1500	45.395	18.425	-1.30087	Down	0.838284
G1488	27674507	27674507	ko00400 ko01100 ko01110 ko01130 ko01230	DAHP synthetase I/KDSA	1119	318.825	129.375	-1.30121	Down	0.874636
G1489	27679825	27679825	ko00270 ko00920 ko01100 ko01110 ko01130 ko01200 ko01230	Tryptophan synthase beta subunit-like PLP-dependent enzymes superfamily	1119	230.605	93.57	-1.30131	Down	0.871627
G1490	27679024	27679024	ko00190 ko01100 ko04145	ATPase, V1/A1 complex, subunit E	696	209.16	84.825	-1.30205	Down	0.870511
G1491	27676697		-	Tetratricopeptide-like helical	915	65.255	26.45	-1.30282	Down	0.849204
G1492	27674040		-	Protein of unknown function DUF3441	3390	39.22	15.89	-1.30347	Down	0.831392
G1493	27679957		-	hypothetical protein	954	28.765	11.645	-1.3046	Down	0.814648
G1494	27673386		-	Prefoldin	357	119.995	48.555	-1.30528	Down	0.862599
G1495	27674042	27674042	ko03010	Ribosomal protein L10e/L16	666	3164.41	1278.7	-1.30725	Down	0.882353
G1496	27675647	27675647	ko03015	Pre-mRNA polyadenylation factor Fip1	1002	115.095	46.39	-1.31094	Down	0.862017
G1497	27674738		-	hypothetical protein	783	56.955	22.94	-1.31196	Down	0.846195
G1498	27673568	27673568	ko00290 ko00650 ko00660 ko00770 ko01100 ko01110 ko01130 ko01210 ko01230	Thiamine pyrophosphate enzyme, C-terminal TPP-binding	2085	224.895	90.545	-1.31254	Down	0.871724
G1499	27678136		-	Mediator complex, subunit Med4	939	78.53	31.615	-1.31263	Down	0.854155
G1500	27679764		-	Striatin, N-terminal	2421	60.85	24.47	-1.31424	Down	0.847651
G1501	27682756	27682756	ko00230 ko00240 ko01100 ko03030 ko03410 ko03420	Histone-fold	819	124.6	50.105	-1.31428	Down	0.863133
G1502	27674688		-	Histone-fold	1389	32.535	13.08	-1.31463	Down	0.822219
G1503	27677251	27677251	ko03040	protein of unknown function DUF1605	3378	33.425	13.43	-1.31547	Down	0.824937
G1504	27679971	27679971	ko04011	CheY-like superfamily	2334	32.275	12.965	-1.31579	Down	0.822656
G1505	27674008		-	hypothetical protein	1575	23.66	9.485	-1.31873	Down	0.802563
G1506	27677376	27677376	ko04111 ko04113 ko04120	Tetratricopeptide TPR2	2427	24.665	9.885	-1.31915	Down	0.805766
G1507	27679870		-	Sodium/sulfate symporter	3996	71.145	28.505	-1.31955	Down	0.852601
G1508	27677399		-	Zinc finger, RING-type	1134	28.77	11.515	-1.32105	Down	0.816346
G1509	27675656	27675656	ko00030 ko01100 ko01110 ko01130 ko01200 ko01230	Ribose 5-phosphate isomerase, type A	816	120.56	48.245	-1.3213	Down	0.863473
G1510	27674335		-	EKC/KEOPS complex, subunit Pcc1	366	45.95	18.345	-1.32468	Down	0.84008
G1511	27675434		-	Nucleotide-binding, alpha-beta plait	1215	75.99	30.32	-1.32554	Down	0.854543
G1512	27677324	27677324	ko03015	hypothetical protein	1842	63.49	25.315	-1.32654	Down	0.850175
G1513	27679692	27679692	ko04111 ko04113	Spindle-body formation-associated protein	2154	35.825	14.27	-1.32798	Down	0.829402
G1514	27678044		-	hypothetical protein	1647	110.485	43.93	-1.33057	Down	0.862551
G1515	27675076	27675076	ko00190 ko01100 ko04145	Vacuolar (H+)-ATPase G subunit	345	270.16	107.415	-1.33062	Down	0.87517
G1516	27678751	27678751	ko00030 ko01100 ko01110 ko01130 ko01200 ko01230	Transketolase, C-terminal/Pyruvate-ferredoxin oxidoreductase, domain II	2052	770.54	306.31	-1.33088	Down	0.88114
G1517	27682882	27682882	ko00010 ko00020 ko00620 ko01100 ko01110 ko01130 ko01200	Dihydrolipoamide acetyltransferase, long form	1455	814.355	323.225	-1.33312	Down	0.881237
G1518	27680803		-	Calcium-binding EF-hand	2079	112.775	44.755	-1.33333	Down	0.862891
G1519	27680451	27680451	ko00330 ko00410	Amine oxidase	1509	34.975	13.87	-1.33436	Down	0.827897
G1520	27675173		-	Protein phosphatase 2C	1632	58.195	23.065	-1.33519	Down	0.848476
G1521	27675532		-	hypothetical protein	1086	40.335	15.94	-1.33938	Down	0.83542
G1522	27672769	27672769	ko00760 ko01100	Carbon-nitrogen hydrolase	2154	69.895	27.615	-1.33974	Down	0.853135
G1523	27675503	27675503	ko00230 ko00240 ko00760 ko01100 ko01110	Survival protein SurE-like phosphatase/nucleotidase	3369	36.475	14.41	-1.33984	Down	0.830421
G1524	27681412	27681412	ko03040	RNA-processing protein, HAT helix	2487	102.145	40.325	-1.34087	Down	0.861532
G1525	27682527		-	hypothetical protein	1863	51.07	20.155	-1.34134	Down	0.844448
G1526	27674744		-	ClpP/TepA	669	51.055	20.145	-1.34163	Down	0.844448
G1527	27682394		-	Iron permease FTR1	915	70.5	27.785	-1.34332	Down	0.853281
G1528	27673003		-	Histone-fold	312	125.3	49.33	-1.34485	Down	0.864929
G1529	27683521		-	hypothetical protein	384	54.18	21.31	-1.34623	Down	0.84736
G1530	27680504	27680504	ko04144	ATPase, AAA-type, core	1302	77.94	30.655	-1.34624	Down	0.856484
G1531	27674613	27674613	ko00730 ko01100	heme oxygenase-like, multi-helical	1533	49.415	19.435	-1.34629	Down	0.844156
G1532	27680425	27680425	ko00900 ko01110	Zinc finger, PHD-type	2037	41.185	16.195	-1.34657	Down	0.837362
G1533	27677608	27677608	ko03008 ko03013	Armadillo-like helical	3219	82.385	32.365	-1.34795	Down	0.857989
G1534	27678811		-	Tetratricopeptide-like helical	888	160.375	62.935	-1.34951	Down	0.870171
G1535	27674918		-	Zinc finger, C2H2	1236	204.24	80.095	-1.35048	Down	0.87318
G1536	27679022	27679022	ko04011	Transcription factor, MADS-box	633	107.675	42.215	-1.35086	Down	0.863522
G1537	27680543		-	Mitochondrial distribution/morphology family 35/apoptosis	246	34.61	13.565	-1.3513	Down	0.82882
G1538	27681633		-	K Homology domain, type 1	1095	72.235	28.31	-1.35139	Down	0.854446
G1539	27676425		-	Histone deacetylase superfamily	1518	31.33	12.275	-1.35182	Down	0.823093
G1540	27681760	27681760	ko03040	Helicase, C-terminal	3492	52.19	20.43	-1.35308	Down	0.846146
G1541	27674739	27674739	ko00010 ko00020 ko00620 ko01100 ko01110 ko01130 ko01200	hypothetical protein	870	368.08	144.06	-1.35335	Down	0.878422
G1542	27677518		-	Protein of unknown function DUF2410	1731	40.51	15.85	-1.3538	Down	0.836585
G1543	27682007		-	Aspartyl/glutamyl-tRNA(Asn/Gln) amidotransferase, C subunit	813	25.52	9.975	-1.35524	Down	0.811105
G1544	27679789		-	Peptidase M16, core	3321	39.925	15.59	-1.35667	Down	0.836391
G1545	27683549	27683549	ko00510 ko00513 ko01100 ko04141	Magnesium transporter protein 1	981	28.69	11.19	-1.35834	Down	0.818822
G1546	27676253	27676253	ko00010 ko01100 ko01110 ko01130	Thiamine pyrophosphate enzyme, C-terminal TPP-binding	1725	28.77	11.215	-1.35914	Down	0.818967
G1547	27681586	27681586	ko00564	Phospholipid/glycerol acyltransferase	792	151.795	59.03	-1.3626	Down	0.870171
G1548	27674719	27674719	ko00190	Inorganic pyrophosphatase	867	1440.42	560.11	-1.36271	Down	0.884488
G1549	27680316		-	hypothetical protein	1026	196.995	76.5	-1.36463	Down	0.873423
G1550	27674261	27674261	ko03018 ko03040	Ribonucleoprotein LSM domain, eukaryotic/archaea-type	252	103.21	40.06	-1.36535	Down	0.864104
G1551	27677910		-	hypothetical protein	2064	115.205	44.71	-1.36553	Down	0.866094
G1552	27675185	27675185	ko03050	PCI/PINT associated module	2874	124.98	48.43	-1.36772	Down	0.86721
G1553	27681708		-	Tetratricopeptide-like helical	1059	256.62	99.395	-1.36839	Down	0.877305
G1554	27677315	27677315	ko04141	Heat shock protein DnaJ, N-terminal	1290	44.925	17.395	-1.36885	Down	0.842603
G1555	27680140		-	hypothetical protein	1545	44.335	17.165	-1.36898	Down	0.842458
G1556	27681812	27681812	ko00010 ko00051 ko00052 ko00500 ko00520 ko01100 ko01110 ko01130 ko01200	Zinc finger, C2HC5-type	1479	28.52	11.04	-1.36923	Down	0.81955
G1557	27677621	27677621	ko03018	hypothetical protein	930	57.955	22.41	-1.37079	Down	0.850757
G1558	27677242	27677242	ko00260 ko00270 ko01100 ko01130 ko01230	Cystathionine beta-synthase, core	1566	194.61	75.24	-1.37101	Down	0.874248
G1559	27678459	27678459	ko00860	Cytochrome c/c1 heme-lyase	867	91.31	35.3	-1.3711	Down	0.86158
G1560	27676898		-	Ribosomal protein L46	1014	229.115	88.505	-1.37224	Down	0.876092
G1561	27681217		-	Phytanoyl-CoA dioxygenase	933	49.075	18.935	-1.37393	Down	0.845613
G1562	27674756		-	Histone H4 acetyltransferase, NuA4 complex, Eaf6	693	49.585	19.115	-1.3752	Down	0.846632
G1563	27681360		-	Signal recognition particle, SRP9 subunit	501	60.28	23.235	-1.37538	Down	0.85265
G1564	27674089		-	Complex 1 LYR protein	393	77.35	29.795	-1.37633	Down	0.858717
G1565	27679959	27679959	ko04145	Dynein family light intermediate chain	1563	59.485	22.895	-1.37749	Down	0.852165
G1566	27680510		-	Calcium/calmodulin-dependent/calcium-dependent protein kinase	1212	49.285	18.955	-1.37857	Down	0.846389
G1567	27678141		-	Mitochondrial substrate/solute carrier	978	28.595	10.995	-1.37892	Down	0.820472
G1568	27680798		-	Zinc finger, PHD-type	4476	92.795	35.675	-1.37913	Down	0.862502
G1569	27682224		-	AGC-kinase, C-terminal	1926	88.025	33.83	-1.37961	Down	0.861483
G1570	27673822		-	Erg28	408	75.815	29.13	-1.37998	Down	0.858377
G1571	27672792	27672792	ko00510 ko01100 ko04141	Glycoside hydrolase, family 31	2847	28.465	10.93	-1.3809	Down	0.820326
G1572	27672940		-	hypothetical protein	261	72.255	27.73	-1.38165	Down	0.856921
G1573	27679720	27679720	ko00230 ko00240 ko01100 ko03020	RNA polymerase III, subunit Rpc25	582	54.34	20.85	-1.38197	Down	0.850078
G1574	27674184		-	hypothetical protein	2424	24.72	9.48	-1.38272	Down	0.811299
G1575	27682432	27682432	ko03060	Peptidase S26A, signal peptidase I	1275	21.015	8.055	-1.38346	Down	0.80033
G1576	27681515	27681515	ko04011 ko04113	Small GTPase superfamily, Rab type	642	57.49	22.01	-1.38515	Down	0.85197
G1577	27672718	27672718	ko03040	SKI-interacting protein, SKIP	1743	105.825	40.505	-1.38551	Down	0.866191
G1578	27677225	27677225	ko00480	PX-associated, sorting nexin 13	2832	25.025	9.575	-1.38603	Down	0.812464
G1579	27679590	27679590	ko00260 ko00290 ko01100 ko01110 ko01130 ko01200 ko01230	Tryptophan synthase beta subunit-like PLP-dependent enzymes superfamily	1104	26.6	10.165	-1.38782	Down	0.81688
G1580	27676073		-	hypothetical protein	219	81.805	31.23	-1.38926	Down	0.860852
G1581	27681622	27681622	ko03015	Zinc finger, RING-type	2607	49.235	18.795	-1.38934	Down	0.847069
G1582	27674887	27674887	ko03008	Exonuclease, RNase T/DNA polymerase III	1740	22.66	8.65	-1.38938	Down	0.805523
G1583	27682128		-	Nucleotide-binding, alpha-beta plait	2271	102.685	39.15	-1.39114	Down	0.86556
G1584	27679960		-	Spermidine/spermine synthases family	1647	24.575	9.36	-1.39261	Down	0.811444
G1585	27681806	27681806	ko03040	Cyclophilin-type peptidyl-prolyl cis-trans isomerase	489	84.57	32.2	-1.39309	Down	0.861532
G1586	27679956		-	Septin	1128	175.92	66.975	-1.39322	Down	0.87449
G1587	27673641	27673641	ko03010	Ribosomal protein S27a	582	10050.6	3822.88	-1.39455	Down	0.887692
G1588	27673014	27673014	ko00190 ko01100	NAD(P)H-quinone oxidoreductase subunit D/H	1422	284.62	108.195	-1.3954	Down	0.879975
G1589	27681651		-	Major facilitator superfamily domain, general substrate transporter	1704	21.61	8.205	-1.39712	Down	0.802999
G1590	27674107		-	Nuclear pore complex protein	4740	33.5	12.66	-1.40388	Down	0.831198
G1591	27681991		-	AGC-kinase, C-terminal	1653	27.295	10.315	-1.40389	Down	0.81921
G1592	27676444	27676444	ko00190 ko01100	Complex 1 LYR protein	300	380.56	143.58	-1.40627	Down	0.882159
G1593	27683130	27683130	ko04111 ko04113	hypothetical protein	234	39.55	14.92	-1.40643	Down	0.839788
G1594	27675307	27675307	ko00190 ko01100	NADH dehydrogenase [ubiquinone] (complex I), alpha subcomplex, subunit 6	372	303.825	114.605	-1.40657	Down	0.8808
G1595	27678817	27678817	ko00051 ko00280 ko00591 ko00650 ko01100	Dehydrogenase, multihelical	936	58.415	21.98	-1.41015	Down	0.853232
G1596	27679110	27679110	ko03013 ko03015	Exon junction complex, Pym	654	128.35	48.22	-1.41238	Down	0.870414
G1597	27677930		-	NADH-ubiquinone oxidoreductase, 21kDa subunit, C-terminal, fungi	561	524.655	196.775	-1.41482	Down	0.884488
G1598	27681135	27681135	ko04111 ko04113	p53-like transcription factor, DNA-binding	1782	39.72	14.88	-1.41649	Down	0.840711
G1599	27675054	27675054	ko00760 ko01100	Nicotinate phosphoribosyltransferase-like protein	1359	64.115	23.995	-1.41793	Down	0.856484
G1600	27677741		-	Winged helix-turn-helix transcription repressor DNA-binding	1467	61.12	22.87	-1.41819	Down	0.855174
G1601	27682453	27682453	ko04070	Recoverin	450	865.885	323.85	-1.41885	Down	0.886818
G1602	27677185	27677185	ko00020 ko00640 ko01100 ko01110 ko01130 ko01200	Succinyl-CoA ligase, alpha subunit	1005	648.4	242.505	-1.41887	Down	0.885993
G1603	27673842	27673842	ko03040	Prp18	1104	53.235	19.9	-1.41961	Down	0.851776
G1604	27682271	27682271	ko00190 ko01100	hypothetical protein	312	459.7	171.69	-1.42089	Down	0.884197
G1605	27677859	27677859	ko00010 ko00020 ko00620 ko01100 ko01110 ko01130 ko01200	Transketolase, C-terminal/Pyruvate-ferredoxin oxidoreductase, domain II	1131	811.975	302.9	-1.42259	Down	0.886721
G1606	27674669	27674669	ko03013 ko04111	hypothetical protein	2109	76.705	28.61	-1.4228	Down	0.860852
G1607	27682276		-	Heat shock protein DnaJ, N-terminal	1974	281.35	104.93	-1.42294	Down	0.880945
G1608	27677976	27677976	ko00270 ko00450 ko01100 ko01110 ko01230	Cystathionine beta-lyase, eukaryotic	1314	125.295	46.69	-1.42414	Down	0.870753
G1609	27679108		-	hypothetical protein	1434	98.12	36.555	-1.42448	Down	0.86624
G1610	27676096		-	Ribosomal protein S27/S33, mitochondrial	312	210.095	78.25	-1.42488	Down	0.878033
G1611	27679773	27679773	ko03030 ko03420 ko03430	ATPase, AAA-type, core	1182	61.135	22.745	-1.42645	Down	0.855611
G1612	27682225		-	Coatomer beta' subunit	2628	141.935	52.79	-1.42689	Down	0.873471
G1613	27678828	27678828	ko00240 ko00410 ko00770 ko01100	Asp/Glu/hydantoin racemase	915	28.785	10.7	-1.42771	Down	0.824209
G1614	27674737	27674737	ko04111 ko04113	RecF/RecN/SMC	3774	43.4	16.11	-1.42974	Down	0.845321
G1615	27676053	27676053	ko03040	hypothetical protein	1275	115.885	43.01	-1.42995	Down	0.869491
G1616	27682986		-	Asparagine synthase	1062	26.02	9.65	-1.43102	Down	0.818142
G1617	27675999		-	Monooxygenase, FAD-binding	1905	47.935	17.765	-1.43204	Down	0.848427
G1618	27682922	27682922	ko04120	Ubiquitin/SUMO-activating enzyme E1	1185	82.13	30.42	-1.43289	Down	0.862988
G1619	27682880	27682880	ko00860 ko01100 ko01110	Siroheme synthase domain 3	705	209.31	77.49	-1.43356	Down	0.878422
G1620	27676114	27676114	ko04141 ko04144	hypothetical protein	2295	26.14	9.665	-1.43542	Down	0.818676
G1621	27674499		-	Zinc finger, RING-type	2325	33.68	12.445	-1.43633	Down	0.833382
G1622	27679735	27679735	ko00860 ko00970 ko01100 ko01110	Glutamyl/glutaminyl-tRNA synthetase, class Ib	2139	413.105	152.495	-1.43775	Down	0.884003
G1623	27683219		-	TRP-like family	2265	25.435	9.375	-1.43992	Down	0.81688
G1624	27683536		-	Transcription factor, fungi	2106	35.07	12.915	-1.44119	Down	0.835517
G1625	27676206	27676206	ko00020 ko00640 ko01100	ko01110 ko01130 ko01200	1332	505.46	186.11	-1.44144	Down	0.885556
G1626	27682429	27682429	ko03010	Ribosomal protein L4/L1e	831	204.56	75.3	-1.4418	Down	0.878228
G1627	27677934	27677934	ko03013	Nucleoporin interacting component Nup93/Nic96	3159	91.62	33.695	-1.44313	Down	0.865269
G1628	27672950		-	hypothetical protein	231	240.845	88.395	-1.44607	Down	0.880169
G1629	27678353	27678353	ko00780 ko01100	Biotin-protein ligase, N-terminal	2052	25.04	9.19	-1.4461	Down	0.816346
G1630	27675157	27675157	ko00785 ko01100	Biotin/lipoate A/B protein ligase	1338	22.62	8.295	-1.44729	Down	0.808629
G1631	27673084	27673084	ko00380 ko00450 ko01100	Pyridoxal phosphate-dependent transferase, major region, subdomain 1	1353	28.375	10.405	-1.44734	Down	0.82416
G1632	27676406		-	CheY-like superfamily	4038	24.56	9	-1.44831	Down	0.814793
G1633	27675918		-	Pseudouridine synthase/archaeosine transglycosylase	546	379.86	139.195	-1.44836	Down	0.883566
G1634	27679690		-	Serine/threonine protein phosphatase 5	2733	166.305	60.92	-1.44884	Down	0.875752
G1635	27677082		-	histone H3-K56 acetyltransferase, RTT109	1602	22.005	8.06	-1.44898	Down	0.807028
G1636	27676531		-	hypothetical protein	609	23.295	8.52	-1.45109	Down	0.811202
G1637	27682927	27682927	ko04111 ko04120 ko04141	SKP1 component, dimerization	480	236.495	86.455	-1.45179	Down	0.88012
G1638	27674013	27674013	ko00640	2-methylcitrate dehydratase PrpD	1509	65.49	23.935	-1.45215	Down	0.857795
G1639	27680251	27680251	ko03040	mRNA splicing factor, Cwf18	603	49.57	18.09	-1.45427	Down	0.850223
G1640	27675488		-	hypothetical protein	2529	37.185	13.565	-1.45483	Down	0.838332
G1641	27675499	27675499	ko03040	RNA polymerase II, large subunit, CTD	2343	24.85	9.055	-1.45646	Down	0.816977
G1642	27683127		-	LisH dimerization motif, subgroup	1815	21.53	7.845	-1.4565	Down	0.806639
G1643	27674644		-	Translation initiation factor 2A	1974	262.12	95.51	-1.4565	Down	0.881965
G1644	27679820		-	Zinc finger, CHY-type	369	144.2	52.525	-1.457	Down	0.874976
G1645	27675297	27675297	ko03010	Ribosomal protein S9	1026	191.745	69.785	-1.4582	Down	0.878567
G1646	27677931		-	Replication fork protection component Swi3	807	65.46	23.82	-1.45844	Down	0.858717
G1647	27682428	27682428	ko00280 ko00410 ko00640 ko01100 ko01200	Crotonase, core	1422	194.405	70.705	-1.45918	Down	0.878664
G1648	27675016	27675016	ko00010 ko00071 ko00350 ko01100 ko01110 ko01130 ko01220	Polyketide synthase, enoylreductase	1038	20.28	7.375	-1.45934	Down	0.802951
G1649	27675257	27675257	ko03018	Gluconate transport inducer 1/Pac2	1422	65.08	23.645	-1.46068	Down	0.858571
G1650	27680512		-	Cytochrome oxidase biogenesis protein, Cox20 subunit	615	183.28	66.4	-1.46479	Down	0.878179
G1651	27681926	27681926	ko00130 ko01100 ko01110	UbiE/COQ5 methyltransferase	945	219.665	79.58	-1.46483	Down	0.880169
G1652	27680075	27680075	ko00260 ko00680 ko00750 ko01100 ko01130 ko01200 ko01230	Phosphoserine aminotransferase, subgroup	1335	138.37	50.125	-1.46493	Down	0.874442
G1653	27679535	27679535	ko03018 ko03040	U6 snRNA-associated Sm-like protein LSm2	297	62.325	22.57	-1.4654	Down	0.85794
G1654	27672732	27672732	ko03008 ko03018	5'-3' exoribonuclease 1	4194	54.53	19.74	-1.46593	Down	0.854591
G1655	27674667		-	hypothetical protein	1815	68.32	24.73	-1.46605	Down	0.860173
G1656	27677331	27677331	ko03022	Transcription factor TFIIE, alpha subunit	1353	35.115	12.7	-1.46726	Down	0.837507
G1657	27681632	27681632	ko00640	Alcohol dehydrogenase superfamily, zinc-type	1440	35.09	12.69	-1.46737	Down	0.837459
G1658	27673725		-	hypothetical protein	612	154.865	55.98	-1.46803	Down	0.876432
G1659	27676464	27676464	ko00270 ko00480 ko01100	PAS fold-3	2628	22.73	8.205	-1.47002	Down	0.811493
G1660	27679654	27679654	ko04111 ko04113	DNA-binding HORMA	675	77.525	27.965	-1.47104	Down	0.863667
G1661	27682486	27682486	ko00280 ko01100	Biotin carboxylase, C-terminal	2127	27.895	10.04	-1.47425	Down	0.824888
G1662	27679981		-	hypothetical protein	1026	72.185	25.96	-1.47541	Down	0.862017
G1663	27679205		-	Mediator complex, subunit Med7	774	39.71	14.28	-1.47551	Down	0.844156
G1664	27676215	27676215	ko03013 ko03040	THO complex, subunit THOC1	2073	30.12	10.825	-1.47635	Down	0.829693
G1665	27678216	27678216	ko03040	protein of unknown function DUF3449	1512	63.095	22.67	-1.47674	Down	0.858765
G1666	27675066	27675066	ko00300 ko01100 ko01130 ko01210 ko01230 ko03013	hypothetical protein	3528	58.34	20.95	-1.47754	Down	0.856824
G1667	27680153		-	Armadillo-like helical	2337	21.845	7.84	-1.47838	Down	0.808775
G1668	27673636		-	Gamma tubulin complex protein 3	3108	21.25	7.625	-1.47865	Down	0.807028
G1669	27676226	27676226	ko00240 ko00670 ko01100	Thymidylate synthase	1011	35.075	12.57	-1.48046	Down	0.837993
G1670	27675486		-	hypothetical protein	732	26.355	9.44	-1.48122	Down	0.821831
G1671	27680414		-	Methyltransferase type 11	1071	81.44	29.145	-1.48249	Down	0.864929
G1672	27675146		-	protein of unknown function DUF1747	1365	45.97	16.45	-1.48261	Down	0.849447
G1673	27677732	27677732	ko03040	Pre-mRNA splicing Prp18-interacting factor	1413	49.765	17.8	-1.48325	Down	0.852456
G1674	27681969	27681969	ko00920 ko01100 ko01130	3(2),5 -bisphosphate nucleotidase HAL2	1233	50.69	18.13	-1.48332	Down	0.852747
G1675	27674963		-	Major facilitator superfamily domain, general substrate transporter	1755	249.865	89.33	-1.48393	Down	0.882547
G1676	27679744	27679744	ko03030 ko04111 ko04113	Nucleic acid-binding, OB-fold	2160	36.225	12.945	-1.48459	Down	0.839546
G1677	27681334	27681334	ko03015	Peptide chain release factor eRF1/aRF1	1596	328.64	117.36	-1.48557	Down	0.885119
G1678	27676105		-	Myristoyl-CoA:protein N-myristoyltransferase	1506	131.785	47.045	-1.48607	Down	0.875024
G1679	27674088		-	hypothetical protein	777	33.495	11.945	-1.48754	Down	0.836731
G1680	27680230	27680230	ko03015	Nucleotide-binding, alpha-beta plait	576	176.51	62.945	-1.48759	Down	0.87915
G1681	27682839		-	Zinc finger, C2H2	1179	42.39	15.09	-1.49013	Down	0.847699
G1682	27674860		-	hypothetical protein	663	57.805	20.555	-1.4917	Down	0.857261
G1683	27677119	27677119	ko03060	Signal recognition particle, SRP54 subunit, M-domain	1575	60.09	21.365	-1.49188	Down	0.858328
G1684	27675340	27675340	ko00190 ko01100 ko04145	ATPase, V0/A0 complex, subunit C/D	1095	132.53	47.09	-1.49283	Down	0.875121
G1685	27677631	27677631	ko03013 ko04141	hypothetical protein	1356	74.07	26.3	-1.49383	Down	0.86357
G1686	27676469	27676469	ko00920	Ribosomal protein L20, mitochondrial	600	491.88	174.605	-1.49421	Down	0.887789
G1687	27677591	27677591	ko00240 ko01100	APOBEC/CMP deaminase, zinc-binding	414	151.82	53.89	-1.49427	Down	0.87716
G1688	27683522	27683522	ko03008 ko04141	ATPase, AAA-type, core	4935	23.905	8.485	-1.49433	Down	0.816201
G1689	27678951		-	hypothetical protein	798	83.21	29.445	-1.49873	Down	0.86721
G1690	27674683	27674683	ko00770 ko01100 ko01110	Ketopantoate reductase ApbA/PanE	1317	41.255	14.585	-1.50008	Down	0.847991
G1691	27683011		-	hypothetical protein	2556	36.245	12.805	-1.50107	Down	0.841341
G1692	27677933	27677933	ko00740 ko01100	Bacterial bifunctional deaminase-reductase, C-terminal	1827	27.505	9.7	-1.50364	Down	0.82649
G1693	27675729		-	hypothetical protein	1851	22.365	7.885	-1.50406	Down	0.8129
G1694	27679862	27679862	ko04120	Polyadenylate-binding protein/Hyperplastic disc protein	5811	143.44	50.52	-1.50552	Down	0.878422
G1695	27677366	27677366	ko03010	Ribosomal protein L14b/L23e	396	260.1	91.585	-1.50588	Down	0.885265
G1696	27679113	27679113	ko00240 ko00760	RED-like, N-terminal	1629	30.135	10.61	-1.50602	Down	0.83246
G1697	27673669	27673669	ko03015	RNA-processing protein, HAT helix	3120	25.29	8.88	-1.50994	Down	0.822268
G1698	27681107	27681107	ko04111 ko04113 ko04120	Cullin homology	2757	24.815	8.71	-1.51047	Down	0.821054
G1699	27676607		-	Mitochondrial carrier protein	924	1286.89	451.525	-1.51102	Down	0.892739
G1700	27680412	27680412	ko03010	Small GTPase superfamily	1452	2002.97	702.2	-1.51219	Down	0.893419
G1701	27683347		-	hypothetical protein	1665	37.54	13.14	-1.51446	Down	0.844302
G1702	27673049	27673049	ko00130 ko00270 ko00300 ko00350 ko00360 ko00380 ko00400 ko01100 ko01110 ko01130 ko01210 ko01230	Pyridoxal phosphate-dependent transferase, major region, subdomain 2	1611	101.335	35.45	-1.51528	Down	0.872986
G1703	27673784	27673784	ko00900 ko01100 ko01110 ko01130	Isopentenyl-diphosphate delta-isomerase, type 1	813	254.11	88.885	-1.51544	Down	0.885847
G1704	27673299		-	Spc97/Spc98	2370	19.13	6.69	-1.51576	Down	0.803242
G1705	27673650		-	hypothetical protein	1062	36.43	12.725	-1.51746	Down	0.843089
G1706	27673262	27673262	ko04141	hypothetical protein	1086	55.44	19.36	-1.51785	Down	0.858668
G1707	27680793	27680793	ko03040	RNA recognition motif domain, eukaryote	1803	139.125	48.525	-1.51958	Down	0.878761
G1708	27673660		-	Conserved oligomeric Golgi complex, subunit 3	2364	28.85	10.06	-1.51994	Down	0.831149
G1709	27682931		-	hypothetical protein	2397	24.865	8.66	-1.52168	Down	0.822122
G1710	27680003	27680003	ko04111 ko04113	Origin recognition complex, subunit 2	1689	22.78	7.93	-1.52237	Down	0.815812
G1711	27673830	27673828	ko03008	N-acetylglutamate synthase, fungal	2139	29.13	10.14	-1.52245	Down	0.831586
G1712	27676451	27676451	ko03018	Helicase, C-terminal	1578	58.665	20.415	-1.52287	Down	0.860367
G1713	27678825		-	Protein of unknown function DUF1754, eukaryotic	393	103.845	36.085	-1.52496	Down	0.873326
G1714	27675483	27675483	ko03022	Transcription initiation factor TFIIE, beta subunit	882	73.71	25.58	-1.52684	Down	0.867404
G1715	27682579		-	hypothetical protein	1950	26.565	9.215	-1.52747	Down	0.827703
G1716	27677827	27677827	ko00020 ko01100 ko01110 ko01130 ko01200 ko01210 ko01230	Isocitrate dehydrogenase NAD-dependent	1155	793.45	275.035	-1.52852	Down	0.89337
G1717	27678415		-	hypothetical protein	1689	41.38	14.33	-1.5299	Down	0.851048
G1718	27679723		-	hypothetical protein	504	253.185	87.62	-1.53086	Down	0.887109
G1719	27678945	27678945	ko00970	Raffinose synthase	4650	27.27	9.435	-1.53122	Down	0.829208
G1720	27682584		-	Electron transfer flavoprotein, alpha/beta-subunit, N-terminal	783	423.89	146.38	-1.53397	Down	0.890652
G1721	27676352	27676352	ko00500 ko01100 ko04111	hypothetical protein	1986	55.065	19.015	-1.534	Down	0.85993
G1722	27674448	27674448	ko00190 ko01100	NADH dehydrogenase [ubiquinone] (complex I), alpha subcomplex, subunit 2	285	646.59	222.955	-1.5361	Down	0.894147
G1723	27680648		-	Bud13	1011	91.415	31.455	-1.53914	Down	0.873228
G1724	27676658		-	Histidine phosphatase superfamily, clade-1	1044	34.575	11.89	-1.53998	Down	0.84372
G1725	27683145		-	Mog1/PsbP, alpha/beta/alpha sandwich	750	41.37	14.225	-1.54016	Down	0.852456
G1726	27673898	27673898	ko03008 ko03018	5'-3' exoribonuclease 2	3087	76.02	26.135	-1.5404	Down	0.869588
G1727	27676696		-	hypothetical protein	1734	109.16	37.485	-1.54206	Down	0.876674
G1728	27676388		-	Diphthamide synthesis DHP2, eukaryotic	1710	33.46	11.485	-1.54269	Down	0.84207
G1729	27675877	27675877	ko03040	mRNA splicing factor SYF2	906	86.06	29.535	-1.54292	Down	0.872112
G1730	27672924		-	Pep3/Vps18/deep orange	2883	23.05	7.91	-1.54302	Down	0.819889
G1731	27676869	27676869	ko04146	hypothetical protein	2082	51.42	17.625	-1.54471	Down	0.859785
G1732	27677229		-	hypothetical protein	870	47.585	16.31	-1.54475	Down	0.857018
G1733	27674306		-	hypothetical protein	312	146.62	50.22	-1.54575	Down	0.882935
G1734	27674302	27674302	ko00010 ko00051 ko00052 ko00500 ko00520 ko01100 ko01110 ko01130 ko01200	Hexokinase, N-terminal	1635	46.71	15.995	-1.54611	Down	0.857261
G1735	27682909	27682909	ko04070	hypothetical protein	420	147.91	50.63	-1.54666	Down	0.883129
G1736	27679057		-	Acyl-CoA N-acyltransferase	723	33.66	11.5	-1.5494	Down	0.843574
G1737	27681847	27681847	ko00220 ko00250 ko00270 ko00330 ko00350 ko00360 ko00400 ko01100 ko01110 ko01130 ko01200 ko01210 ko01230	Pyridoxal phosphate-dependent transferase, major region, subdomain 1	1251	70.225	23.965	-1.55106	Down	0.868569
G1738	27679489	27679489	ko03022	TAFII55 protein, conserved region	1425	32.105	10.955	-1.55121	Down	0.841244
G1739	27680818	27680818	ko03013 ko03015	Nuclear transport factor 2, Eukaryote	1575	43.13	14.7	-1.55288	Down	0.855125
G1740	27675682		-	Lariat debranching enzyme, C-terminal	2211	25.425	8.665	-1.55298	Down	0.8278
G1741	27683524		-	hypothetical protein	2580	32.21	10.975	-1.55329	Down	0.841439
G1742	27673668		-	Histone deposition protein Asf1	849	129.5	44.08	-1.55476	Down	0.88114
G1743	27677306	27677306	ko03013	Tho complex subunit 7/Mft1p	1020	66.735	22.695	-1.55607	Down	0.86721
G1744	27673307		-	Nucleic acid-binding, OB-fold	1335	615.025	209.055	-1.55676	Down	0.895069
G1745	27676705		-	hypothetical protein	744	202.32	68.75	-1.55721	Down	0.887109
G1746	27680112	27680112	ko03040	Nucleotide-binding, alpha-beta plait	993	80.17	27.195	-1.55972	Down	0.871918
G1747	27678074		-	hypothetical protein	702	77.485	26.28	-1.55995	Down	0.871142
G1748	27681336	27681336	ko00400 ko00600 ko01100 ko01110 ko01130 ko01230	hypothetical protein	1062	27.245	9.24	-1.56003	Down	0.832363
G1749	27674408		-	Aminoglycoside phosphotransferase	1062	24.5	8.305	-1.56073	Down	0.825762
G1750	27677500		-	Clathrin/coatomer adaptor, adaptin-like, N-terminal	2229	87.19	29.52	-1.56247	Down	0.87352
G1751	27677439		-	DNA topoisomerase I, domain 1	2622	93.765	31.745	-1.56252	Down	0.875267
G1752	27680591		-	hypothetical protein	1653	20.38	6.895	-1.56353	Down	0.812803
G1753	27681879		-	Chromo domain/shadow	777	101.43	34.3	-1.5642	Down	0.87682
G1754	27681558	27681558	ko00410 ko00770 ko01100 ko01110	Pantoate-beta-alanine ligase	1119	56.1	18.95	-1.5658	Down	0.863522
G1755	27682055	27682055	ko00260 ko00400 ko01100 ko01110 ko01230	Aldolase-type TIM barrel	2172	121.44	40.97	-1.5676	Down	0.880509
G1756	27682490	27682490	ko00280 ko01100	Acyl-CoA dehydrogenase, N-terminal	1290	30.4	10.255	-1.56774	Down	0.839303
G1757	27681146	27681146	ko03040 ko04141 ko04144	Ribosome recycling factor	942	58.745	19.81	-1.56824	Down	0.864784
G1758	27674310		-	Thioesterase superfamily	696	121.14	40.84	-1.56862	Down	0.880363
G1759	27674849	27674849	ko03030 ko03420 ko03430	Ribosomal protein L16	693	246.855	83.22	-1.56866	Down	0.88973
G1760	27681950	27681950	ko03040	hypothetical protein	1425	43.415	14.63	-1.56926	Down	0.855659
G1761	27682504	27682504	ko00270 ko00330 ko01100	S-adenosylmethionine decarboxylase	1494	169.635	57.125	-1.57024	Down	0.885508
G1762	27682750		-	ATPase assembly factor ATP10, mitochondria	1062	93.07	31.28	-1.57308	Down	0.875364
G1763	27676039		-	Vps16, N-terminal	2487	63.265	21.255	-1.57361	Down	0.866385
G1764	27680407		-	Tetratricopeptide-like helical	3729	135.06	45.325	-1.57522	Down	0.885508
G1765	27677975		-	hypothetical protein	1014	60.025	20.1	-1.57837	Down	0.868375
G1766	27682665		-	hypothetical protein	267	42.415	14.195	-1.57919	Down	0.858328
G1767	27679958		-	Nucleotide-binding, alpha-beta plait	831	34.66	11.595	-1.57977	Down	0.848864
G1768	27680135		-	tRNA ligase, phosphodiesterase, fungi	2481	24.59	8.225	-1.57998	Down	0.829742
G1769	27675903		-	hypothetical protein	4497	56.51	18.9	-1.58012	Down	0.866871
G1770	27677622		-	Chromosome segregation protein Spc25	777	49.225	16.46	-1.58043	Down	0.863036
G1771	27673972	27673972	ko03018 ko03040	U6 snRNA-associated Sm-like protein LSm7	378	56.135	18.76	-1.58124	Down	0.866676
G1772	27674580	27674580	ko00240 ko01100	Aldolase-type TIM barrel	1527	139.055	46.47	-1.58128	Down	0.885993
G1773	27683467	27683467	ko03040	Nucleic acid-binding, OB-fold	3696	43.85	14.645	-1.58217	Down	0.859105
G1774	27682406	27682406	ko03440	Protein of unknown function DUF1275	807	53.09	17.73	-1.58225	Down	0.865123
G1775	27682226	27682226	ko00190 ko01100	ETC complex I subunit	720	705.8	235.63	-1.58274	Down	0.899
G1776	27675177	27675177	ko00230 ko00240 ko01100 ko03020	DNA-directed RNA polymerase, M/15kDa subunit	351	56.55	18.875	-1.58305	Down	0.866871
G1777	27674721	27674721	ko03030 ko03420 ko03430	Sec20	2289	27.355	9.125	-1.58391	Down	0.836245
G1778	27678777		-	protein of unknown function DUF1771	738	83.03	27.685	-1.58453	Down	0.876043
G1779	27677365	27677365	ko00310	Histone-lysine N-methyltransferase SET9	2016	25.945	8.65	-1.58468	Down	0.833236
G1780	27675280		-	Urease accessory protein UreF	921	66.19	22.065	-1.58485	Down	0.870559
G1781	27683456	27683456	ko00900 ko01100 ko01110 ko01130	Phosphomevalonate kinase, eukaryotic	1452	32.925	10.975	-1.58496	Down	0.846486
G1782	27674283	27674283	ko00071 ko00280 ko00592 ko01040 ko01100 ko01110 ko01130 ko01212 ko04146	Thiolase, C-terminal	2517	158.105	52.605	-1.58761	Down	0.887498
G1783	27676064		-	Histone-fold	1815	133.845	44.505	-1.58852	Down	0.885459
G1784	27678451	27678451	ko00220 ko01100 ko01110 ko01130 ko01230	Aspartate/ornithine carbamoyltransferase	1140	123.275	40.985	-1.58871	Down	0.8841
G1785	27673744		-	hypothetical protein	447	17.3	5.74	-1.59165	Down	0.803388
G1786	27679836		-	Potassium transport protein, high-affinity, fungi	2478	54.025	17.925	-1.59165	Down	0.86556
G1787	27675865	27675865	ko03030	hypothetical protein	828	25.89	8.58	-1.59335	Down	0.833236
G1788	27683196		-	Ovarian tumor, otubain	969	28.02	9.285	-1.59348	Down	0.837896
G1789	27674770	27674770	ko03013 ko03015	Splicing factor PWI	1167	95.345	31.565	-1.59483	Down	0.879489
G1790	27683662		-	hypothetical protein	750	22.065	7.3	-1.59579	Down	0.82251
G1791	27679379		-	hypothetical protein	843	42.605	14.095	-1.59584	Down	0.858717
G1792	27677932		-	Regulator of chromosome condensation, RCC1	1689	107.01	35.39	-1.59633	Down	0.881237
G1793	27681369		-	Heat shock factor binding 1	267	65.385	21.62	-1.59659	Down	0.870511
G1794	27681225	27681225	ko03010	Ribosomal protein L22, bacterial/chloroplast-type	1002	390.76	129	-1.59891	Down	0.895991
G1795	27682604		-	protein of unknown function DUF3358	2643	128.13	42.26	-1.60024	Down	0.88478
G1796	27678370		-	hypothetical protein	801	219.855	72.475	-1.601	Down	0.891769
G1797	27683028	27683028	ko00760 ko01100	Sirtuin family	1461	48.665	16.04	-1.60121	Down	0.862794
G1798	27678149		-	Transcription factor IIIC, putative zinc-finger	2160	24.99	8.235	-1.60151	Down	0.831246
G1799	27680850	27680850	ko04141	Heat shock protein DnaJ, N-terminal	1452	159.77	52.595	-1.603	Down	0.887837
G1800	27677363		-	Helicase, C-terminal	1803	50.755	16.7	-1.6037	Down	0.864395
G1801	27673112	27673112	ko00280 ko00640 ko01100 ko01110 ko01130	Transketolase, C-terminal/Pyruvate-ferredoxin oxidoreductase, domain II	1131	18.1	5.955	-1.60382	Down	0.807804
G1802	27674150	27674150	ko04111 ko04113	hypothetical protein	981	162.33	53.405	-1.60388	Down	0.888323
G1803	27677234	27677234	ko00590 ko01100	Leukotriene A4 hydrolase	1863	382.13	125.595	-1.60528	Down	0.896428
G1804	27674393		-	MIF4-like, type 1/2/3	2565	75.685	24.835	-1.60763	Down	0.874879
G1805	27682004	27682004	ko00790 ko01100	Polyketide synthase, enoylreductase	1020	52.605	17.255	-1.60819	Down	0.865657
G1806	27677192	27677192	ko04011 ko04111 ko04113	Glycoside hydrolase, superfamily	6840	71.655	23.5	-1.60841	Down	0.873568
G1807	27681696	27681696	ko03040	Breast carcinoma amplified sequence 2	651	73.08	23.945	-1.60975	Down	0.874248
G1808	27678900	27678900	ko00240 ko00760	Inosine/uridine-preferring nucleoside hydrolase	1272	226.17	74.1	-1.60986	Down	0.892497
G1809	27683212		-	hypothetical protein	1158	331.505	108.575	-1.61034	Down	0.895554
G1810	27676456		-	Casein kinase substrate, phosphoprotein PP28	750	363.065	118.865	-1.6109	Down	0.895991
G1811	27673562		-	DASH complex, subunit Duo1	729	38.69	12.655	-1.61225	Down	0.855611
G1812	27677842	27677842	ko03050	Small ubiquitin-related modifier, SUMO	1203	19.015	6.215	-1.61331	Down	0.812997
G1813	27673893		-	hypothetical protein	765	310.675	101.53	-1.6135	Down	0.895263
G1814	27682088		-	hypothetical protein	837	55.095	18	-1.61392	Down	0.867113
G1815	27677640	27677640	ko00450 ko00970	Methionyl-tRNA synthetase	1950	279.22	91.105	-1.6158	Down	0.894875
G1816	27681164	27681164	ko04140	Importin subunit alpha	1659	71.74	23.405	-1.61596	Down	0.874199
G1817	27682963		-	hypothetical protein	696	28.8	9.385	-1.61764	Down	0.840662
G1818	27679247	27679247	ko04145	hypothetical protein	513	18.63	6.065	-1.61905	Down	0.81193
G1819	27680398	27680398	ko03013 ko03015	Regulator of nonsense-mediated decay, UPF3	1656	48.79	15.86	-1.62119	Down	0.864395
G1820	27678010	27678010	ko00565 ko01100	Dynein regulator	1383	26.54	8.62	-1.62241	Down	0.836197
G1821	27680609	27680609	ko00100 ko01100 ko01110 ko01130	ERGosterol biosynthesis methyltransferase	1134	126.185	40.96	-1.62325	Down	0.885605
G1822	27681822		-	Peptidase C19, ubiquitin carboxyl-terminal hydrolase 2	2511	117.645	38.15	-1.62469	Down	0.884391
G1823	27677641	27677641	ko03013	hypothetical protein	1086	104.155	33.75	-1.62577	Down	0.882741
G1824	27683258		-	Mediator complex, subunit Med1, metazoa/fungi	2283	25.005	8.095	-1.62711	Down	0.833285
G1825	27676644		-	FAD-dependent pyridine nucleotide-disulfide oxidoreductase	1173	78.525	25.375	-1.62974	Down	0.876917
G1826	27677201		-	Winged helix-turn-helix transcription repressor DNA-binding	2076	197.835	63.925	-1.62985	Down	0.892205
G1827	27683402	27683402	ko03410 ko03450	Barwin-related endoglucanase	435	31.77	10.265	-1.62993	Down	0.847505
G1828	27677951		-	Armadillo-like helical	2109	18.145	5.86	-1.6306	Down	0.81028
G1829	27674872	27674872	ko00564 ko00565 ko00590 ko00591 ko00592 ko01100 ko01110 ko03018 ko03040	Ribonucleoprotein LSM domain, eukaryotic/archaea-type	2466	41.215	13.31	-1.63066	Down	0.859542
G1830	27683627	27683627	ko00520	Riboflavin synthase-like beta-barrel	960	479.61	154.795	-1.6315	Down	0.89934
G1831	27682947		-	Tetratricopeptide TPR2	3588	66.765	21.545	-1.63174	Down	0.87318
G1832	27674055		-	AP complex, mu/sigma subunit	606	151.55	48.89	-1.63218	Down	0.888954
G1833	27682243	27682243	ko03010	hypothetical protein	1563	29.975	9.665	-1.63292	Down	0.844351
G1834	27682131		-	hypothetical protein	423	19.11	6.16	-1.63333	Down	0.815327
G1835	27674512	27674512	ko00564 ko01110	Dehydrogenase, multihelical	1242	136.78	44.08	-1.63366	Down	0.88774
G1836	27678710	27678710	ko00190 ko01100	NADH dehydrogenase [ubiquinone] (complex I), alpha subcomplex, subunit 8	480	409.6	131.58	-1.63828	Down	0.899
G1837	27675278		-	Transcription factor IIIB, Bdp1 subunit, fungi	1902	44.395	14.245	-1.63994	Down	0.862648
G1838	27682503	27682503	ko03022	TATA box binding protein associated factor (TAF)	1329	21.09	6.765	-1.6404	Down	0.822413
G1839	27683218	27683218	ko03040	Zinc finger, U1-C type	681	98.96	31.735	-1.64077	Down	0.882644
G1840	27683080	27683080	ko03022 ko03420	hypothetical protein	1929	40.03	12.825	-1.64212	Down	0.859445
G1841	27678005		-	GTP-binding protein, ribosome biogenesis, YsxC	942	18.135	5.805	-1.64341	Down	0.811347
G1842	27676314	27676314	ko03015 ko04111 ko04113	HEAT, type 2	1848	152.49	48.81	-1.64347	Down	0.889827
G1843	27673899		-	Armadillo-like helical	3447	43.81	14.015	-1.64429	Down	0.862163
G1844	27675281		-	hypothetical protein	2163	87.87	28.09	-1.64531	Down	0.880945
G1845	27678879	27678879	ko00020 ko01100 ko01110 ko01130 ko01200 ko01210 ko01230	Isocitrate dehydrogenase NAD-dependent	1155	961.78	307.37	-1.64573	Down	0.903271
G1846	27674361	27674361	ko00010 ko00071 ko00350 ko00680 ko01100 ko01110 ko01130 ko01200 ko01220	Alcohol dehydrogenase superfamily, zinc-type	1140	273.565	87.425	-1.64577	Down	0.897107
G1847	27683177	27683177	ko03040	hypothetical protein	1491	142.985	45.665	-1.6467	Down	0.890021
G1848	27682398		-	Apc13p	546	18.975	6.06	-1.64671	Down	0.816686
G1849	27674220		-	hypothetical protein	2979	21.595	6.895	-1.64707	Down	0.825422
G1850	27677375	27677375	ko00561 ko00564 ko01100 ko01110	Phospholipid/glycerol acyltransferase	879	27.97	8.93	-1.64715	Down	0.841924
G1851	27676646	27676646	ko00020 ko00190 ko01100 ko01110 ko01130 ko01200	Cytochrome b, succinate dehydrogenase small subunit, CybS	510	270.44	86.33	-1.64737	Down	0.897059
G1852	27677957	27677957	ko03010	Zinc finger, FYVE/PHD-type	756	5473.18	1743.77	-1.65017	Down	0.904921
G1853	27675535		-	Electron transfer flavoprotein-ubiquinone oxidoreductase	1908	126.63	40.33	-1.65069	Down	0.888226
G1854	27680764		-	Electron transfer flavoprotein, alpha subunit, C-terminal	1053	173.8	55.315	-1.65169	Down	0.892642
G1855	27674034	27674034	ko00780 ko01100	Elongator protein 3/MiaB/NifB	1170	189.955	60.445	-1.65196	Down	0.893419
G1856	27678162	27678162	ko00480	Hydantoinaseoxoprolinase, N-terminal	3831	60.705	19.31	-1.65247	Down	0.872646
G1857	27677985		-	Peptidyl-prolyl cis-trans isomerase, FKBP-type	369	568.105	180.425	-1.65476	Down	0.901767
G1858	27679618		-	Mediator complex, subunit Med31	414	35.04	11.125	-1.6552	Down	0.854349
G1859	27672872		-	Zinc finger, RanBP2-type	1311	24.475	7.77	-1.65532	Down	0.834741
G1860	27682932	27682932	ko03008	Translation initiation factor IF6	744	354.975	112.665	-1.65568	Down	0.899194
G1861	27674691	27674691	ko04145	Small GTPase superfamily, Rab type	606	88.275	27.98	-1.65761	Down	0.881576
G1862	27677748	27677748	ko00670 ko00790 ko01100	Serine hydrolase FSH	864	53.51	16.96	-1.65767	Down	0.869783
G1863	27675250		-	mRNA splicing factor, Cwf21	642	51.99	16.47	-1.65839	Down	0.869103
G1864	27681050		-	MOZ/SAS-like protein	1557	16.725	5.295	-1.6593	Down	0.806397
G1865	27675429		-	Clathrin/coatomer adaptor, adaptin-like, N-terminal	2868	144.94	45.855	-1.6603	Down	0.890604
G1866	27675822	27675822	ko00071 ko00380	Amidohydrolase	4578	27.335	8.64	-1.66165	Down	0.841487
G1867	27674516	27674516	ko04144	Small GTPase superfamily, Rab type	630	221.855	70.085	-1.66244	Down	0.895748
G1868	27672742	27672742	ko03060	Signal peptidase 22kDa subunit	795	37.07	11.71	-1.66251	Down	0.857698
G1869	27676676	27676676	ko03008	Uncharacterized protein family UPF0646	2493	32.735	10.32	-1.66539	Down	0.85134
G1870	27674919		-	hypothetical protein	582	16.96	5.345	-1.66587	Down	0.807756
G1871	27678772	27678772	ko00400 ko01100 ko01110 ko01230	Anthranilate synthase/para-aminobenzoate synthase, glutamine amidotransferase	2259	135.135	42.54	-1.66751	Down	0.889876
G1872	27681410	27681410	ko03040	U1 small nuclear ribonucleoprotein A/U2 small nuclear ribonucleoprotein B''	750	248.025	77.93	-1.67023	Down	0.896865
G1873	27676211		-	Alanine racemase, N-terminal	807	124.785	39.2	-1.67052	Down	0.888517
G1874	27681418		-	Mitochondrial substrate/solute carrier	1008	96.005	30.13	-1.67191	Down	0.883858
G1875	27673108		-	CWC16 protein	1053	25.635	8.045	-1.67195	Down	0.837798
G1876	27682995	27682995	ko03018	hypothetical protein	1167	36.185	11.355	-1.67206	Down	0.85663
G1877	27673741		-	hypothetical protein	990	29.61	9.28	-1.67389	Down	0.846486
G1878	27675763		-	Transcription elongation factor, TFIIS/CRSP70, N-terminal, sub-type	1401	63.115	19.76	-1.6754	Down	0.874636
G1879	27681141	27681141	ko03040	Translation elongation/initiation factor/Ribosomal, beta-barrel	2952	78.345	24.515	-1.67618	Down	0.879878
G1880	27681125		-	GINS complex	813	44.775	14.005	-1.67675	Down	0.865075
G1881	27673097		-	hypothetical protein	1065	82.61	25.835	-1.67699	Down	0.880945
G1882	27682813	27682813	ko00230 ko00920 ko01100	Thioesterase superfamily	894	49.86	15.59	-1.67726	Down	0.868909
G1883	27679132	27679132	ko03060	Tetratricopeptide-like helical	1938	96.7	30.235	-1.6773	Down	0.884391
G1884	27682992		-	Prefoldin	366	62.25	19.45	-1.6783	Down	0.874296
G1885	27680541	27680541	ko03430	DNA mismatch repair protein, MSH2	2832	21.415	6.69	-1.67854	Down	0.82649
G1886	27681027	27681027	ko03030	Ribonuclease H2, subunit C	507	38.77	12.11	-1.67874	Down	0.86061
G1887	27676579		-	hypothetical protein	1626	103.035	32.18	-1.6789	Down	0.885459
G1888	27680799		-	hypothetical protein	384	26.615	8.31	-1.67932	Down	0.840613
G1889	27679759	27679759	ko04144	hypothetical protein	6069	20.33	6.345	-1.67992	Down	0.822753
G1890	27676470	27676470	ko00480 ko01100	Peptidase M20	1440	584.175	182.12	-1.68151	Down	0.902883
G1891	27682680		-	Armadillo-like helical	3159	26.97	8.405	-1.68204	Down	0.841439
G1892	27679978	27679978	ko03010	Ribosomal protein S16	312	234.195	72.915	-1.68342	Down	0.897156
G1893	27683155		-	hypothetical protein	1452	50.6	15.745	-1.68424	Down	0.869152
G1894	27676528	27676528	ko00920	Eukaryotic molybdopterin oxidoreductase	1698	23.855	7.415	-1.68577	Down	0.834595
G1895	27681167		-	Translocon-associated protein (TRAP), alpha subunit	780	159.145	49.45	-1.6863	Down	0.89303
G1896	27674670		-	Complex 1 LYR protein	309	157.16	48.825	-1.68654	Down	0.892788
G1897	27674628		-	hypothetical protein	3771	21.265	6.605	-1.68685	Down	0.826636
G1898	27678148	27678148	ko00510 ko00513 ko01100	hypothetical protein	741	17.035	5.29	-1.68716	Down	0.809552
G1899	27678650	27678650	ko00061 ko01100 ko01212	Acyl transferase/acyl hydrolase/lysophospholipase	1218	36.31	11.245	-1.69108	Down	0.857989
G1900	27677336		-	Bicoid-interacting 3	705	90.65	28.035	-1.69308	Down	0.883469
G1901	27680936	27680936	ko04113	Major facilitator superfamily domain, general substrate transporter	1551	73.34	22.68	-1.69318	Down	0.878956
G1902	27677587		-	hypothetical protein	2643	20.26	6.26	-1.6944	Down	0.823141
G1903	27676467	27676467	ko00270 ko00450 ko00920 ko01100 ko01110 ko01130 ko01230	Pyridoxal phosphate-dependent transferase, major region, subdomain 2	1785	90.535	27.945	-1.69589	Down	0.884003
G1904	27682491	27682491	ko00280 ko01100	Acetyl-coenzyme A carboxyltransferase, N-terminal	1731	21.24	6.545	-1.69832	Down	0.827218
G1905	27683038	27683038	ko00562	hypothetical protein	1416	30.28	9.325	-1.69919	Down	0.849204
G1906	27683459	27683459	ko03010	Nucleic acid-binding, OB-fold	609	299.67	92.27	-1.69944	Down	0.899922
G1907	27673896		-	hypothetical protein	198	26.33	8.105	-1.69982	Down	0.841293
G1908	27682489		-	hypothetical protein	897	111.445	34.295	-1.70026	Down	0.887546
G1909	27673920	27673920	ko01040 ko01212	Zinc finger, RING-CH-type	4878	21.515	6.62	-1.70044	Down	0.827946
G1910	27682944		-	PAK-box/P21-Rho-binding	2499	27.55	8.47	-1.70162	Down	0.843768
G1911	27672912		-	Tetratricopeptide-like helical	3423	32.53	10	-1.70177	Down	0.852893
G1912	27674637		-	Transcription elongation factor Spt6	4236	64.105	19.705	-1.70188	Down	0.875946
G1913	27678516	27678516	ko00230 ko00240 ko00480 ko01100	Ribonucleotide reductase R1 subunit, N-terminal	2595	83.185	25.53	-1.70413	Down	0.882013
G1914	27677823		-	Mitochondrial distribution and morphology protein family 31/32, fungi	2082	29.375	9.015	-1.70419	Down	0.847845
G1915	27673853		-	Glutathione S-transferase/chloride channel, C-terminal	666	1104.04	338.48	-1.70565	Down	0.905746
G1916	27679719		-	Zinc finger, CCCH-type	1803	49.84	15.28	-1.70566	Down	0.870074
G1917	27674223		-	PalH/RIM21	2307	19.28	5.9	-1.70832	Down	0.820763
G1918	27679705		-	COP9 signalosome, subunit CSN8	666	25.495	7.8	-1.70867	Down	0.839643
G1919	27680838		-	Translin, C-terminal	849	127.26	38.93	-1.70882	Down	0.890846
G1920	27676000		-	Protein of unknown function DUF866, eukaryotic	480	208.855	63.815	-1.71053	Down	0.897156
G1921	27683504	27683504	ko00260 ko01100	Glucose-methanol-choline oxidoreductase, C-terminal	1779	94.18	28.735	-1.71261	Down	0.885314
G1922	27674585		-	RNA polymerase II-associated, Paf1	1461	96.175	29.34	-1.71279	Down	0.885459
G1923	27681475		-	hypothetical protein	2547	22.375	6.825	-1.71299	Down	0.831392
G1924	27674658	27674658	ko03022	Histone-fold	1851	27.485	8.375	-1.71448	Down	0.844205
G1925	27681427	27681427	ko03008	RIO kinase	2004	148.205	45.155	-1.71464	Down	0.892691
G1926	27682791		-	Prefoldin	504	113.93	34.685	-1.71576	Down	0.889002
G1927	27683545	27683545	ko00340 ko01100 ko01110 ko01230	Histidine biosynthesis	1689	168.1	51.13	-1.71708	Down	0.894875
G1928	27681685	27681685	ko00970 ko01100	Glutamine-tRNA synthetase, class Ib	1944	80.965	24.625	-1.71717	Down	0.882256
G1929	27674096		-	hypothetical protein	837	35.88	10.905	-1.71819	Down	0.858668
G1930	27680002	27680002	ko00220 ko01100 ko01110 ko01130 ko01210 ko01230	Peptidase S58 DmpA/arginine biosynthesis protein ArgJ	1383	138.125	41.905	-1.72078	Down	0.892108
G1931	27674424	27674424	ko00220 ko01100 ko01110 ko01130 ko01210 ko01230	protein of unknown function DUF619	2691	311.21	94.105	-1.72555	Down	0.900747
G1932	27675395		-	ATPase, AAA-type, core	1506	48.085	14.54	-1.72556	Down	0.869831
G1933	27682417	27682417	ko00400 ko01100 ko01110 ko01130 ko01230	Chorismate mutase, type II	801	129.825	39.225	-1.72672	Down	0.891574
G1934	27682606		-	RNA-processing protein, HAT helix	1845	82.05	24.775	-1.72762	Down	0.882547
G1935	27683253		-	Tetratricopeptide-like helical	1458	36.975	11.15	-1.72951	Down	0.860415
G1936	27681403		-	Translation initiation factor 1A (eIF-1A)	417	34.19	10.3	-1.73093	Down	0.856242
G1937	27680287	27680287	ko00340 ko01100 ko01110 ko01230 ko03430	ATP phosphoribosyltransferase HisG	894	119.76	36.07	-1.73127	Down	0.890118
G1938	27678373	27678373	ko00230 ko00670 ko01100 ko01110 ko01130	AICARFT/IMPCHase bienzyme	1788	398.87	120.12	-1.73144	Down	0.902398
G1939	27675329		-	Mediator complex, subunit Med6	1014	25.735	7.75	-1.73146	Down	0.841244
G1940	27678378	27678378	ko03010	Ribosomal protein S13	288	133.11	40.03	-1.73347	Down	0.891866
G1941	27673434	27673434	ko00561 ko00564 ko00900 ko00970 ko01100 ko01110 ko01130	hypothetical protein	1134	48.955	14.715	-1.73417	Down	0.870316
G1942	27675421		-	Major facilitator superfamily domain, general substrate transporter	1605	40.355	12.125	-1.73476	Down	0.864056
G1943	27680007		-	Creatinase	1782	313.27	94.105	-1.73506	Down	0.900942
G1944	27679155	27679155	ko03040	Ribonucleoprotein LSM domain, eukaryotic/archaea-type	354	134.835	40.475	-1.73609	Down	0.892205
G1945	27677092		-	hypothetical protein	975	203.04	60.945	-1.73618	Down	0.897496
G1946	27682431		-	Phosphatidylethanolamine-binding protein PEBP	1257	371.02	111.33	-1.73665	Down	0.901961
G1947	27681168		-	Aprataxin-like protein	828	18.7	5.61	-1.73697	Down	0.820083
G1948	27679677	27679677	ko03010	hypothetical protein	1044	50.075	15.02	-1.73721	Down	0.870899
G1949	27672846		-	RNA polymerase II accessory factor, Cdc73	1425	86.335	25.87	-1.73867	Down	0.884003
G1950	27673426		-	Glutathione S-transferase, N-terminal	789	166.85	49.965	-1.73956	Down	0.895166
G1951	27674802		-	Pyridoxal phosphate phosphatase-like protein	738	69.875	20.92	-1.73989	Down	0.879635
G1952	27678596		-	hypothetical protein	597	75.41	22.565	-1.74067	Down	0.881091
G1953	27682028	27682028	ko03040	Nucleotide-binding, alpha-beta plait	459	67.025	20.045	-1.74146	Down	0.878422
G1954	27676641		-	Heat shock protein DnaJ, N-terminal	2838	24.04	7.185	-1.74238	Down	0.837459
G1955	27680947		-	Protein of unknown function DUF1750, fungi	1872	58.85	17.585	-1.7427	Down	0.875073
G1956	27678340		-	hypothetical protein	246	164.095	48.99	-1.74397	Down	0.894972
G1957	27676860	27676860	ko00230 ko00240 ko01100 ko03030 ko03410 ko03420 ko03430 ko03440	DNA polymerase subunit Cdc27	1323	69.17	20.64	-1.7447	Down	0.879295
G1958	27674915	27674915	ko03018	Ribonucleoprotein LSM domain, eukaryotic/archaea-type	534	114.265	34.08	-1.74539	Down	0.88973
G1959	27675420	27675420	ko00330 ko00410	Flavin amine oxidase	1578	19.555	5.83	-1.74597	Down	0.823529
G1960	27674591		-	Major facilitator superfamily domain, general substrate transporter	1716	21.035	6.27	-1.74625	Down	0.828577
G1961	27673511		-	hypothetical protein	261	298.56	88.97	-1.74663	Down	0.901039
G1962	27674633	27674633	ko03018	hypothetical protein	1002	52.705	15.68	-1.74901	Down	0.872792
G1963	27678045	27678045	ko04111	DASH complex, subunit Dam1	621	22.105	6.57	-1.75041	Down	0.832217
G1964	27678604		-	hypothetical protein	1683	88.235	26.225	-1.75041	Down	0.884828
G1965	27678769	27678769	ko03013 ko03015	hypothetical protein	3240	43.21	12.84	-1.75072	Down	0.866628
G1966	27681136	27681136	ko03015	Cleavage/polyadenylation specificity factor, A subunit, C-terminal	4182	27.33	8.12	-1.75093	Down	0.845321
G1967	27683638	27683668	ko03060 ko04141 ko04145	hypothetical protein	1068	46.355	13.77	-1.7512	Down	0.868957
G1968	27683039	27683039	ko03010	hypothetical protein	1050	213.19	63.12	-1.75597	Down	0.898224
G1969	27673079		-	Mediator complex, subunit Med21	600	22.685	6.715	-1.75628	Down	0.834158
G1970	27679393	27679393	ko00260 ko00630 ko00680 ko01100 ko01110 ko01130 ko01200 ko01230	D-isomer specific 2-hydroxyacid dehydrogenase, NAD-binding	1080	20.93	6.19	-1.75756	Down	0.82848
G1971	27682797	27682797	ko00970	Prolyl-tRNA synthetase, class IIa, bacterial-type	1893	27.9	8.25	-1.7578	Down	0.846632
G1972	27677231		-	hypothetical protein	1428	41.16	12.16	-1.7591	Down	0.865172
G1973	27675079		-	hypothetical protein	4062	29.695	8.77	-1.75957	Down	0.850272
G1974	27681145		-	hypothetical protein	1032	461.835	136.38	-1.75975	Down	0.903951
G1975	27677848		-	Histidine phosphatase superfamily, clade-2	3888	30.635	9.045	-1.75999	Down	0.852116
G1976	27674239	27674239	ko03018 ko03040	Ribonucleoprotein LSM domain, eukaryotic/archaea-type	291	241.015	71.15	-1.76019	Down	0.899291
G1977	27675563	27675563	ko00630 ko00670	Formyl transferase, N-termina	864	355.245	104.825	-1.76083	Down	0.902009
G1978	27682013	27682013	ko00230 ko04141	ATPase, AAA-type, core	2859	31.535	9.275	-1.76553	Down	0.853669
G1979	27682031		-	Mitochondrial substrate/solute carrier	684	78.91	23.205	-1.76577	Down	0.882838
G1980	27678038	27678038	ko00860 ko01100 ko01110	Tetrapyrrole biosynthesis, uroporphyrinogen III synthase	894	45.515	13.375	-1.7668	Down	0.869055
G1981	27678032		-	Mitochondrial biogenesis protein AIM24	1200	106.61	31.325	-1.76696	Down	0.888517
G1982	27677193		-	hypothetical protein	903	16.235	4.77	-1.76705	Down	0.809309
G1983	27681855		-	Magnesium transporter MRS2/LPE10	1773	40.635	11.935	-1.76752	Down	0.865317
G1984	27675990	27675990	ko00920 ko01100	Transketolase, C-terminal/Pyruvate-ferredoxin oxidoreductase, domain II	4584	79.375	23.31	-1.76774	Down	0.882984
G1985	27672805	27672805	ko00510 ko01100 ko04141	hypothetical protein	882	21.915	6.43	-1.76903	Down	0.832169
G1986	27682823	27682823	ko00562 ko01100 ko04070	Inositol monophosphatase	1005	40.765	11.95	-1.77032	Down	0.865317
G1987	27673219		-	Acyl-CoA dehydrogenase, N-terminal	1311	116.8	34.22	-1.77113	Down	0.890798
G1988	27681366		-	tRNA pseudouridine synthase II, TruB	1176	170.495	49.95	-1.77117	Down	0.895991
G1989	27683344	27683344	ko03040	hypothetical protein	7551	29.925	8.76	-1.77235	Down	0.851145
G1990	27680560	27680560	ko00010 ko00260 ko00680 ko01100 ko01110 ko01130 ko01200 ko01230	Histidine phosphatase superfamily, clade-1	1749	31.26	9.135	-1.77484	Down	0.853281
G1991	27675377		-	Glycoside hydrolase, superfamily	1350	21.31	6.225	-1.77538	Down	0.830761
G1992	27683397		-	Xanthine/uracil/vitamin C permease	1755	44.49	12.99	-1.77608	Down	0.868521
G1993	27682397	27682397	ko00230 ko00240 ko01100 ko03030	DNA polymerase alpha, subunit B N-terminal	1974	35.775	10.435	-1.77752	Down	0.86061
G1994	27682607		-	hypothetical protein	597	265.95	77.5	-1.77889	Down	0.90065
G1995	27680490	27680490	ko03010	Ribosomal protein S14	1974	45.11	13.135	-1.78003	Down	0.8692
G1996	27674085	27674085	ko03040	Ribonucleoprotein LSM domain, eukaryotic/archaea-type	378	223.64	65.11	-1.78023	Down	0.899437
G1997	27682846		-	Aldolase-type TIM barrel	1335	14.63	4.25	-1.7834	Down	0.801058
G1998	27683636		-	hypothetical protein	276	294.63	85.55	-1.78406	Down	0.901573
[truncated: 1,029 more rows]
