# Supplementary material for: Identification of differentially expressed genes involved in spore germination of Penicillium expansum by comparative transcriptome and proteome approaches
Source: Microbiologyopen. 2017 Dec 5;7(3):e00562. doi: 10.1002/mbo3.562 (PMC6011939; doi:10.1002/mbo3.562)
Supplement: Supplementary file 3 [file MBO3-7-e00562-s003.xlsx]

## Sheet: Table S2
Table S2.Possible transcription factors among DEGs involved in the spore germination of P. expansum
	Gene	Transcript ID	TF family	Included Domain	Excluded Domain
T1	27680438	XM_016745018.1	Alfin-like	Alfin-like	DDT,Homeobox,JmjC,JmjN
T2	27682476	XM_016747056.1	Alfin-like	Alfin-like	DDT,Homeobox,JmjC,JmjN
T3	27674844	XM_016739425.1	bHLH	HLH	-
T4	27677311	XM_016741892.1	bHLH	HLH	-
T5	27678899	XM_016743479.1	bHLH	HLH	-
T6	27679469	XM_016744049.1	bHLH	HLH	-
T7	27680011	XM_016744591.1	bHLH	HLH	-
T8	27680140	XM_016744720.1	bHLH	HLH	-
T9	27680625	XM_016745205.1	bHLH	HLH	-
T10	27683080	XM_016747660.1	BSD	BSD	-
T11	27673310	XM_016737891.1	bZIP	bZIP_1,bZIP_2,bZIP_Maf	HLH
T12	27677865	XM_016742446.1	bZIP	bZIP_1,bZIP_2,bZIP_Maf	HLH
T13	27673076	XM_016737657.1	C2C2-GATA	GATA	-
T14	27676464	XM_016741045.1	C2C2-GATA	GATA	-
T15	27678604	XM_016743185.1	C2C2-GATA	GATA	-
T16	27681544	XM_016746124.1	C2C2-GATA	GATA	-
T17	27673430	XM_016738011.1	C2H2	zf-C2H2	PHD
T18	27673642	XM_016738223.1	C2H2	zf-C2H2	PHD
T19	27674316	XM_016738897.1	C2H2	zf-C2H2	PHD
T20	27674782	XM_016739363.1	C2H2	zf-C2H2	PHD
T21	27674918	XM_016739499.1	C2H2	zf-C2H2	PHD
T22	27675710	XM_016740291.1	C2H2	zf-C2H2	PHD
T23	27676438	XM_016741019.1	C2H2	zf-C2H2	PHD
T24	27676617	XM_016741198.1	C2H2	zf-C2H2	PHD
T25	27678767	XM_016743348.1	C2H2	zf-C2H2	PHD
T26	27679129	XM_016743709.1	C2H2	zf-C2H2	PHD
T27	27681443	XM_016746023.1	C2H2	zf-C2H2	PHD
T28	27682839	XM_016747419.1	C2H2	zf-C2H2	PHD
T29	27683738	XM_016748317.1	C2H2	zf-C2H2	PHD
T30	27676013	XM_016740594.1	C3H	zf-CCCH	PHD,SNF2_N,zf-C2H2
T31	27679719	XM_016744299.1	C3H	zf-CCCH	PHD,SNF2_N,zf-C2H2
T32	27673591	XM_016738172.1	FHA	FHA	-
T33	27675544	XM_016740125.1	FHA	FHA	-
T34	27676044	XM_016740625.1	FHA	FHA	-
T35	27681238	XM_016745818.1	FHA	FHA	-
T36	27676204	XM_016740785.1	HSF	HSF_DNA-bind	-
T37	27677764	XM_016742345.1	MADS	SRF-TF	-
T38	27679022	XM_016743602.1	MADS	SRF-TF	-
T39	27675278	XM_016739859.1	MYB-related	Myb_DNA-binding	ARID,G2-like,Response_reg,SNF2_N,trihelix
T40	27677201	XM_016741782.1	MYB-related	Myb_DNA-binding	ARID,G2-like,Response_reg,SNF2_N,trihelix
T41	27678387	XM_016742968.1	MYB-related	Myb_DNA-binding	ARID,G2-like,Response_reg,SNF2_N,trihelix
T42	27679759	XM_016744339.1	MYB-related	Myb_DNA-binding	ARID,G2-like,Response_reg,SNF2_N,trihelix
T43	27680483	XM_016745063.1	MYB-related	Myb_DNA-binding	ARID,G2-like,Response_reg,SNF2_N,trihelix
T44	27681024	XM_016745604.1	MYB-related	Myb_DNA-binding	ARID,G2-like,Response_reg,SNF2_N,trihelix
T45	27681475	XM_016746055.1	MYB-related	Myb_DNA-binding	ARID,G2-like,Response_reg,SNF2_N,trihelix
T46	27683341	XM_016747920.1	MYB-related	Myb_DNA-binding	ARID,G2-like,Response_reg,SNF2_N,trihelix
T47	27678683	XM_016743264.1	TIG	TIG	-
T48	27672715	XM_016737296.1	Zn-clus	Zn_clus	-
T49	27673382	XM_016737963.1	Zn-clus	Zn_clus	-
T50	27673405	XM_016737986.1	Zn-clus	Zn_clus	-
T51	27674184	XM_016738765.1	Zn-clus	Zn_clus	-
T52	27674220	XM_016738801.1	Zn-clus	Zn_clus	-
T53	27674227	XM_016738808.1	Zn-clus	Zn_clus	-
T54	27674704	XM_016739285.1	Zn-clus	Zn_clus	-
T55	27674776	XM_016739357.1	Zn-clus	Zn_clus	-
T56	27676462	XM_016741043.1	Zn-clus	Zn_clus	-
T57	27676950	XM_016741531.1	Zn-clus	Zn_clus	-
T58	27677300	XM_016741881.1	Zn-clus	Zn_clus	-
T59	27677582	XM_016742163.1	Zn-clus	Zn_clus	-
T60	27677804	XM_016742385.1	Zn-clus	Zn_clus	-
T61	27678320	XM_016742901.1	Zn-clus	Zn_clus	-
T62	27678598	XM_016743179.1	Zn-clus	Zn_clus	-
T63	27678972	XM_016743552.1	Zn-clus	Zn_clus	-
T64	27679013	XM_016743593.1	Zn-clus	Zn_clus	-
T65	27679177	XM_016743757.1	Zn-clus	Zn_clus	-
T66	27679524	XM_016744104.1	Zn-clus	Zn_clus	-
T67	27680180	XM_016744760.1	Zn-clus	Zn_clus	-
T68	27680432	XM_016745012.1	Zn-clus	Zn_clus	-
T69	27680523	XM_016745103.1	Zn-clus	Zn_clus	-
T70	27681645	XM_016746225.1	Zn-clus	Zn_clus	-
T71	27681890	XM_016746470.1	Zn-clus	Zn_clus	-
T72	27682440	XM_016747020.1	Zn-clus	Zn_clus	-
T73	27682443	XM_016747023.1	Zn-clus	Zn_clus	-
T74	27682748	XM_016747328.1	Zn-clus	Zn_clus	-
T75	27683056	XM_016747636.1	Zn-clus	Zn_clus	-
T76	27683676	XM_016748255.1	Zn-clus	Zn_clus	-
T77	27683679	XM_016748258.1	Zn-clus	Zn_clus	-
